# Supplementary material for: Multidrug-Resistant (MDR) Klebsiella variicola Strains Isolated in a Brazilian Hospital Belong to New Clones
Source: Front Microbiol. 2021 Apr 16;12:604031. doi: 10.3389/fmicb.2021.604031 (PMC8085564; doi:10.3389/fmicb.2021.604031)
Supplement: Supplementary Material 1 — Antimicrobial susceptibilities of the five Klebsiella variicola strains and different antimicrobial agents tested. [file Data_Sheet_1.xlsx]

## Sheet: Antimicrobial susceptibility
	Fluoroquinolones					Aminoglycosides				Carbapenems				Cephems										Monobactams	β-lactam combination agents				Tetracyclines			Nitrofurans	Folate pathway antagonists			Phenicols	Quinolones
Strains	CIP	LEV	LMX	NOR	OFX	AMI	EST	GEN	TOB	DOR	ERT	IPM	MPM	CAZ	CFC	CFM	CFO	CFZ	CPM	CRO	CRX	CPT	CTX	ATM	AMC	APS	PIT	TAC	DOX	MIN	TET	NIT	SUL	SUT	TRI	CLO	NAL
Kv15	S	S	S	S	S	S	S	S	R	S	S	S	S	S	S	S	S	S	S	S	S	S	S	S	S	S	S	S	R	S	R	R	R	R	R	S	R
Kv35	R	S	S	S	S	S	S	S	R	S	S	S	S	S	S	S	S	S	S	S	R	S	S	S	S	S	S	S	S	S	S	R	R	R	R	S	R
Kv57	S	S	S	S	S	S	S	S	R	S	S	S	S	S	S	S	S	S	S	S	S	S	S	S	S	S	S	S	R	S	S	R	R	R	R	S	S
Kv97	R	S	S	S	S	S	S	S	R	S	S	S	S	S	S	S	S	S	S	S	S	S	S	S	S	S	S	S	S	S	S	R	R	R	R	S	S
Kv104	R	S	S	S	S	S	S	S	R	S	S	S	S	S	S	S	S	S	S	S	S	S	S	S	S	S	S	S	S	S	S	R	R	R	R	S	S

## Sheet: Magiorakos classification
Strains	CIP	AMI	GEN	TOB	DOR	ERT	IPM	MPM	CFO	CRX	CFZ	CPM	CAZ	CTX	CRO	CPT	ATM	AMC	APS	PIT	TAC	DOX	MIN	TET	SUT	CLO
Kv15	S	S	S	R	S	S	S	S	S	S	S	S	S	S	S	S	S	S	S	S	S	R	S	R	R	S
Kv35	R	S	S	R	S	S	S	S	S	R	S	S	S	S	S	S	S	S	S	S	S	S	S	S	R	S
Kv57	S	S	S	R	S	S	S	S	S	S	S	S	S	S	S	S	S	S	S	S	S	R	S	S	R	S
Kv97	R	S	S	R	S	S	S	S	S	S	S	S	S	S	S	S	S	S	S	S	S	S	S	S	R	S
Kv104	R	S	S	R	S	S	S	S	S	S	S	S	S	S	S	S	S	S	S	S	S	S	S	S	R	S

## Sheet: Antimicrobial disks
Antimicrobials tested	Disk content µg
Amoxicillin-clavulanate (AMC)	30
Amikacin (AMI)	30
Ampicillin-sulbactam (APS)	20
Aztreonam (ATM)	30
Ceftazidime (CAZ)	30
Cefaclor (CFC)	30
Cefixime (CFM)	5
Cefoxitin (CFO)	30
Cefazolin (CFZ)	30
Ciprofloxacin (CIP)	5
Chloramphenicol (CLO)	30
Cefepime (CPM)	30
Ceftriaxone (CRO)	30
Cefuroxime (CRX)	30
Ceftaroline (CPT)	30
Cefotaxime (CTX)	30
Doripenem (DOR)	10
Doxycycline (DOX)	30
Ertapenem (ERT)	10
Streptomycin (EST)	10
Gentamicin (GEN)	10
Imipenem (IPM)	10
Levofloxacin (LEV)	5
Lomefloxacin (LMX)	10
Minocycline (MIN)	30
Meropenem (MPM)	10
Nalidixic acid (NAL)	30
Nitrofurantoin (NIT)	300
Norfloxacin (NOR)	10
Ofloxacin (OFX)	5
Piperacillin-tazobactam (PIT)	110
Sulphonamide (SUL)	300
Trimethoprim-sulfamethoxazole (SUT)	25
Ticarcillin-clavulanate (TAC)	85
Tetracycline (TET)	30
Tobramycin (TOB)	10
Trimethoprim (TRI)	5
