# Supplementary material for: Multidrug-Resistant (MDR) Klebsiella variicola Strains Isolated in a Brazilian Hospital Belong to New Clones
Source: Front Microbiol. 2021 Apr 16;12:604031. doi: 10.3389/fmicb.2021.604031 (PMC8085564; doi:10.3389/fmicb.2021.604031)
Supplement: Supplementary Material 2 — The Resfinder detection of ARGs in all the available K. variicola genomes. The first sheet summarizes the identification of fosA gene among the genomes. [file Data_Sheet_2.xlsx]

## Sheet: Resfinder_fosA
Query K. variicola genome (Acc. num.)	Resistance gene	Identity	Alignment Length/Gene Length	Coverage	Position in reference	Contig	Position in contig	Phenotype	Accession no.
GCF_000019565.1	fosA	94.05	420/420	100.0	1..420	NC_011283.1 Klebsiella variicola strain 342, complete genome	4916868..4917287	Fosfomycin resistance	ACZD01000244
GCF_000025465.1	fosA	94.76	420/420	100.0	1..420	NC_013850.1 Klebsiella variicola At-22, complete genome	4779826..4780245	Fosfomycin resistance	ACZD01000244
GCF_000163075.1	fosA	93.81	420/420	100.0	1..420	NZ_GG745513.1 Klebsiella variicola strain 1_1_55 supercont1.6, whole genome shotgun sequence	348784..349203	Fosfomycin resistance	ACZD01000244
GCF_000492475.1	fosA	93.81	420/420	100.0	1..420	NZ_KI535485.1 Klebsiella variicola strain UCICRE 10 addTz-supercont-complete, whole genome shotgun sequence	646061..646480	Fosfomycin resistance	ACZD01000244
GCF_000492835.1	fosA	93.33	420/420	100.0	1..420	NZ_KI535604.1 Klebsiella variicola strain MGH 40 addTu-supercont1.1, whole genome shotgun sequence	24587..25006	Fosfomycin resistance	ACWO01000079
GCF_000493095.1	fosA	94.05	420/420	100.0	1..420	NZ_KI535671.1 Klebsiella variicola strain MGH 20 addSK-supercont1.1, whole genome shotgun sequence	409698..410117	Fosfomycin resistance	ACZD01000244
GCF_000567005.1	fosA	94.52	420/420	100.0	1..420	NZ_KK036668.1 Klebsiella variicola strain UCI 18 adjcN-supercont1.3, whole genome shotgun sequence	27443..27862	Fosfomycin resistance	ACZD01000244
GCF_000692995.1	fosA	93.57	420/420	100.0	1..420	NZ_KK736634.1 Klebsiella variicola strain BIDMC 61 aeebd-supercont1.3, whole genome shotgun sequence	24570..24989	Fosfomycin resistance	ACZD01000244
GCF_000694595.1	fosA	94.29	420/420	100.0	1..420	NZ_KK737584.1 Klebsiella variicola strain MGH 68 aeebs-supercont1.1, whole genome shotgun sequence	16097..16516	Fosfomycin resistance	ACZD01000244
GCF_000694735.1	fosA	94.29	420/420	100.0	1..420	NZ_KK737660.1 Klebsiella variicola strain MGH 76 aedYL-supercont1.3, whole genome shotgun sequence	24529..24948	Fosfomycin resistance	ACZD01000244
GCF_000694775.1	fosA	94.52	420/420	100.0	1..420	NZ_KK737688.1 Klebsiella variicola strain MGH 80 aeebo-supercont1.3, whole genome shotgun sequence	27594..28013	Fosfomycin resistance	ACZD01000244
GCF_000786375.2	fosA	93.81	420/420	100.0	1..420	NZ_JRTV01000011.1 Klebsiella variicola strain 223/14 Contig_0, whole genome shotgun sequence	5246091..5246510	Fosfomycin resistance	ACZD01000244
GCF_000826565.1	fosA	93.33	420/420	100.0	1..420	NZ_CDMV01000035.1 Klebsiella variicola strain 801, whole genome shotgun sequence	86590..87009	Fosfomycin resistance	ACZD01000244
GCF_000828055.2	fosA	93.57	420/420	100.0	1..420	NZ_CP010523.2 Klebsiella variicola strain DSM 15968 chromosome, complete genome	4819443..4819862	Fosfomycin resistance	ACZD01000244
GCF_000941635.1	fosA	92.86	420/420	100.0	1..420	NZ_CEGG01000070.1 Klebsiella variicola strain 8917, whole genome shotgun sequence	17615..18034	Fosfomycin resistance	ACZD01000244
GCF_000942155.1	fosA	93.10	420/420	100.0	1..420	NZ_CDQZ01000044.1 Klebsiella variicola strain 1f2B, whole genome shotgun sequence	31142..31561	Fosfomycin resistance	ACZD01000244
GCF_000943135.1	fosA	93.10	420/420	100.0	1..420	NZ_CDPS01000245.1 Klebsiella variicola strain 2b2A, whole genome shotgun sequence	7180..7599	Fosfomycin resistance	ACZD01000244
GCF_000986855.1	fosA	93.10	420/420	100.0	1..420	NZ_LBCM01000036.1 Klebsiella variicola strain CICC10011 Contig_36_, whole genome shotgun sequence	86530..86949	Fosfomycin resistance	ACZD01000244
GCF_001006575.1	fosA	94.05	420/420	100.0	1..420	NZ_JSWX01000025.1 Klebsiella variicola strain B1 contig25, whole genome shotgun sequence	299187..299606	Fosfomycin resistance	ACZD01000244
GCF_001006625.1	fosA	93.57	420/420	100.0	1..420	NZ_JSXA01000022.1 Klebsiella variicola strain CH4 contig22, whole genome shotgun sequence	341168..341587	Fosfomycin resistance	ACZD01000244
GCF_001033575.1	fosA	93.81	420/420	100.0	1..420	NZ_KQ089398.1 Klebsiella variicola strain MGH92 aeusm-supercont1.6, whole genome shotgun sequence	15446..15865	Fosfomycin resistance	ACZD01000244
GCF_001033825.1	fosA	94.52	420/420	100.0	1..420	NZ_KQ089520.1 Klebsiella variicola strain MGH114 aetgy-supercont1.3, whole genome shotgun sequence	24629..25048	Fosfomycin resistance	ACZD01000244
GCF_001034045.1	fosA	94.05	420/420	100.0	1..420	NZ_KQ089631.1 Klebsiella variicola strain BIDMC88 aeusr-supercont1.1, whole genome shotgun sequence	386000..386419	Fosfomycin resistance	ACZD01000244
GCF_001065835.1	fosA	94.05	420/420	100.0	1..420	NZ_JUYL01000059.1 Klebsiella variicola strain 653_KVAR 320_14956_208435, whole genome shotgun sequence	60..479	Fosfomycin resistance	ACZD01000244
GCF_001065855.1	fosA7	94.09	423/423	100.0	1..423	NZ_JUXS01000034.1 Klebsiella variicola strain 671_KVAR 202_95578_2035974, whole genome shotgun sequence	88443..88865	Fosfomycin resistance	LAPJ01000014
GCF_001065855.1	fosA	94.29	420/420	100.0	1..420	NZ_JUXS01000097.1 Klebsiella variicola strain 671_KVAR 533_34483_723045, whole genome shotgun sequence	24542..24961	Fosfomycin resistance	ACZD01000244
GCF_001066265.1	fosA	94.05	420/420	100.0	1..420	NZ_JUTF01000085.1 Klebsiella variicola strain 780_KPNE 648_37787_894125_417_,...,122+, whole genome shotgun sequence	21354..21773	Fosfomycin resistance	ACZD01000244
GCF_001066315.1	fosA	94.05	420/420	100.0	1..420	NZ_JUSW01000171.1 Klebsiella variicola strain 789_KVAR 565_19363_408477_281+,417+,134+, whole genome shotgun sequence	13915..14334	Fosfomycin resistance	ACZD01000244
GCF_001066505.1	fosA	94.05	420/420	100.0	1..420	NZ_JURI01000112.1 Klebsiella variicola strain 833_KPNE 503_22468_293031, whole genome shotgun sequence	21354..21773	Fosfomycin resistance	ACZD01000244
GCF_001066535.1	fosA	94.05	420/420	100.0	1..420	NZ_JURG01000132.1 Klebsiella variicola strain 835_KPNE 443_15012_184212, whole genome shotgun sequence	691..1110	Fosfomycin resistance	ACZD01000244
GCF_001066555.1	fosA	94.05	420/420	100.0	1..420	NZ_JURF01000133.1 Klebsiella variicola strain 836_KPNE 725_26168_411775_617+,...,145+, whole genome shotgun sequence	9735..10154	Fosfomycin resistance	ACZD01000244
GCF_001067475.1	fosA	94.05	420/420	100.0	1..420	NZ_JURH01000099.1 Klebsiella variicola strain 834_KPNE 695_37618_596504_217_,474+,441+, whole genome shotgun sequence	15846..16265	Fosfomycin resistance	ACZD01000244
GCF_001067495.1	fosA	94.05	420/420	100.0	1..420	NZ_JURE01000144.1 Klebsiella variicola strain 837_KPNE 898_47373_747722_498+,720_,413+, whole genome shotgun sequence	15761..16180	Fosfomycin resistance	ACZD01000244
GCF_001068855.1	fosA	93.10	420/420	100.0	1..420	NZ_JVXL01000019.1 Klebsiella variicola strain 124_ECLO 171_4815_52568, whole genome shotgun sequence	62..481	Fosfomycin resistance	ACZD01000244
GCF_001076365.1	fosA	94.05	420/420	100.0	1..420	NZ_JVTE01000208.1 Klebsiella variicola strain 1335_KPNE 1287_42634_597010_1025+,...,988+, whole genome shotgun sequence	26475..26894	Fosfomycin resistance	ACZD01000244
GCF_001076525.1	fosA	94.05	420/420	100.0	1..420	NZ_JVDU01000433.1 Klebsiella variicola strain 521_SSON 4491_47660_642314_4005+,...,2979+, whole genome shotgun sequence	31334..31753	Fosfomycin resistance	ACZD01000244
GCF_001076915.1	fosA	94.05	420/420	100.0	1..420	NZ_JVDR01000206.1 Klebsiella variicola strain 524_SBOY 2712_47518_930687_758_,...,343+, whole genome shotgun sequence	15766..16185	Fosfomycin resistance	ACZD01000244
GCF_001187805.1	fosA	93.57	420/420	100.0	1..420	NZ_LFYK01000009.1 Klebsiella variicola strain NL49 scaffold_8, whole genome shotgun sequence	24590..25009	Fosfomycin resistance	ACZD01000244
GCF_001187825.1	fosA	93.57	420/420	100.0	1..420	NZ_LGAW01000008.1 Klebsiella variicola strain NL58 scaffold_7, whole genome shotgun sequence	24590..25009	Fosfomycin resistance	ACZD01000244
GCF_001261795.1	fosA	94.05	420/420	100.0	1..420	NZ_CXPA01000106.1 Klebsiella variicola isolate T29A, whole genome shotgun sequence	17628..18047	Fosfomycin resistance	ACZD01000244
GCF_001261815.1	fosA	94.29	420/420	100.0	1..420	NZ_CXOY01000009.1 Klebsiella variicola isolate 3, whole genome shotgun sequence	17598..18017	Fosfomycin resistance	ACZD01000244
GCF_001261835.1	fosA	94.29	420/420	100.0	1..420	NZ_CXPC01000063.1 Klebsiella variicola isolate 6A2, whole genome shotgun sequence	5442..5861	Fosfomycin resistance	ACZD01000244
GCF_001261855.1	fosA	94.05	420/420	100.0	1..420	NZ_CXPB01000057.1 Klebsiella variicola isolate 4880, whole genome shotgun sequence	17608..18027	Fosfomycin resistance	ACZD01000244
GCF_001261875.1	fosA	94.05	420/420	100.0	1..420	NZ_CXOZ01000005.1 Klebsiella variicola isolate 06-268, whole genome shotgun sequence	348001..348420	Fosfomycin resistance	ACZD01000244
GCF_001317095.1	fosA	94.05	420/420	100.0	1..420	NZ_LJEQ01000026.1 Klebsiella variicola strain ST1478:939997103 MIRA_c26, whole genome shotgun sequence	24937..25356	Fosfomycin resistance	ACZD01000244
GCF_001463685.1	fosA	93.57	420/420	100.0	1..420	NZ_LNIR01000087.1 Klebsiella variicola strain 50878013 contig8, whole genome shotgun sequence	144484..144903	Fosfomycin resistance	ACZD01000244
GCF_001549975.1	fosA	93.81	420/420	100.0	1..420	NZ_LROX01000021.1 Klebsiella variicola strain GPKP contig21, whole genome shotgun sequence	24519..24938	Fosfomycin resistance	ACZD01000244
GCF_001617965.1	fosA	94.29	420/420	100.0	1..420	NZ_LQMR01000012.1 Klebsiella variicola strain KV321 ZB100011, whole genome shotgun sequence	205743..206162	Fosfomycin resistance	ACZD01000244
GCF_001674935.1	fosA	93.57	420/420	100.0	1..420	NZ_LFQQ01000008.1 Klebsiella variicola strain NL58 scaffold_7, whole genome shotgun sequence	24590..25009	Fosfomycin resistance	ACZD01000244
GCF_001875745.1	fosA	93.81	420/420	100.0	1..420	NZ_MPCI01000001.1 Klebsiella variicola strain AR_0016 scaffold00001, whole genome shotgun sequence	5444537..5444956	Fosfomycin resistance	ACZD01000244
GCF_001969305.1	fosA	93.33	420/420	100.0	1..420	NZ_CP013985.1 Klebsiella variicola strain LMG 23571 chromosome, complete genome	4907081..4907500	Fosfomycin resistance	ACZD01000244
GCF_001989495.1	fosA	94.29	420/420	100.0	1..420	NZ_CP017284.1 Klebsiella variicola strain GJ1 chromosome, complete genome	647717..648136	Fosfomycin resistance	ACZD01000244
GCF_001989515.1	fosA	94.29	420/420	100.0	1..420	NZ_CP017849.1 Klebsiella variicola strain GJ2, complete genome	647717..648136	Fosfomycin resistance	ACZD01000244
GCF_001989535.1	fosA	94.29	420/420	100.0	1..420	NZ_CP017289.1 Klebsiella variicola strain GJ3 chromosome, complete genome	647717..648136	Fosfomycin resistance	ACZD01000244
GCF_001989535.1	fosA3	100.00	417/417	100.0	1..417	NZ_CP017287.1 Klebsiella variicola strain GJ3 plasmid pKPGJ-3c, complete sequence	28510..28926	Fosfomycin resistance	AB522970
GCF_002119865.1	fosA	93.57	420/420	100.0	1..420	NZ_MSZI01000003.1 Klebsiella variicola strain KP007 Contig_3, whole genome shotgun sequence	360434..360853	Fosfomycin resistance	ACZD01000244
GCF_002152295.1	fosA	92.86	420/420	100.0	1..420	NZ_NGSP01000003.1 Klebsiella variicola strain BIDMC118 scaffold00003, whole genome shotgun sequence	1352..1771	Fosfomycin resistance	ACZD01000244
GCF_002153075.1	fosA	93.33	420/420	100.0	1..420	NZ_NGSO01000001.1 Klebsiella variicola strain BIDMC117 scaffold00001, whole genome shotgun sequence	4015711..4016130	Fosfomycin resistance	ACWO01000079
GCF_002156765.1	fosA	93.57	420/420	100.0	1..420	NZ_CP020847.1 Klebsiella variicola strain KPN1481 chromosome, complete genome	3104090..3104509	Fosfomycin resistance	ACZD01000244
GCF_002164805.3	fosA	93.57	420/420	100.0	1..420	NZ_CP028555.2 Klebsiella variicola strain WCHKP19 chromosome, complete genome	4852098..4852517	Fosfomycin resistance	ACZD01000244
GCF_002174085.1	fosA	94.29	420/420	100.0	1..420	NZ_MOSU01000021.1 Klebsiella variicola strain H39 contig_11_10, whole genome shotgun sequence	18747..19166	Fosfomycin resistance	ACZD01000244
GCF_002179565.1	fosA	94.05	420/420	100.0	1..420	NZ_JXJH01000069.1 Klebsiella variicola strain KP-21F 122521F-contig_69, whole genome shotgun sequence	69364..69783	Fosfomycin resistance	ACZD01000244
GCF_002211425.1	fosA	93.81	420/420	100.0	1..420	NZ_MSCS01000034.1 Klebsiella variicola strain MB351 NODE_4_length_369443_cov_81.6405_ID_7, whole genome shotgun sequence	24932..25351	Fosfomycin resistance	ACZD01000244
GCF_002245455.1	fosA	93.57	420/420	100.0	1..420	NZ_LZGB01000029.1 Klebsiella variicola strain KV093 scaffold8xsize181240, whole genome shotgun sequence	155701..156120	Fosfomycin resistance	ACZD01000244
GCF_002262695.1	fosA	94.29	420/420	100.0	1..420	NZ_NLDD01000004.1 Klebsiella variicola strain L18 L18_ctg004, whole genome shotgun sequence	347664..348083	Fosfomycin resistance	ACZD01000244
GCF_002264565.1	fosA	94.29	420/420	100.0	1..420	NZ_NPGY01000019.1 Klebsiella variicola strain K2631 NODE_19_length_94102_cov_25.777, whole genome shotgun sequence	24801..25220	Fosfomycin resistance	ACZD01000244
GCF_002416775.1	fosA	93.57	420/420	100.0	1..420	NZ_NXJG01000040.1 Klebsiella variicola strain ST-1791:KOO1 NODE_40_length_47938_cov_128.085, whole genome shotgun sequence	22769..23188	Fosfomycin resistance	ACZD01000244
GCF_002740845.1	fosA	94.29	420/420	100.0	1..420	NZ_PEHS01000008.1 Klebsiella variicola strain 6TM tig00000174, whole genome shotgun sequence	29976..30395	Fosfomycin resistance	ACZD01000244
GCF_002740885.1	fosA	94.29	420/420	100.0	1..420	NZ_PEHV01000009.1 Klebsiella variicola strain 1TM tig00000132, whole genome shotgun sequence	29992..30411	Fosfomycin resistance	ACZD01000244
GCF_002851415.1	fosA	95.00	420/420	100.0	1..420	NZ_NCMP01000021.1 Klebsiella variicola strain COL-Kpn36 contig_10, whole genome shotgun sequence	24361..24780	Fosfomycin resistance	ACZD01000244
GCF_002851635.1	fosA	93.33	420/420	100.0	1..420	NZ_NCLI01000081.1 Klebsiella variicola strain COL-Kpn2 contig_34_0, whole genome shotgun sequence	24637..25056	Fosfomycin resistance	ACZD01000244
GCF_002852915.4	fosA	93.57	420/420	100.0	1..420	NZ_CP027064.2 Klebsiella variicola strain WCHKV030666 chromosome, complete genome	4865288..4865707	Fosfomycin resistance	ACZD01000244
GCF_002853035.1	fosA	93.81	420/420	100.0	1..420	NZ_NWEJ01000012.1 Klebsiella variicola strain WCHKV030937 NODE_12_length_181003_cov_99.1189, whole genome shotgun sequence	155864..156283	Fosfomycin resistance	ACZD01000244
GCF_002853275.1	fosA	94.29	420/420	100.0	1..420	NZ_NWEW01000007.1 Klebsiella variicola strain SCKV020148 NODE_7_length_380661_cov_94.114, whole genome shotgun sequence	24718..25137	Fosfomycin resistance	ACZD01000244
GCF_002855465.1	fosA	93.57	420/420	100.0	1..420	NZ_PJOO01000003.1 Klebsiella variicola strain BD.DM.165 NODE_3_length_360114_cov_17.4298_pilon, whole genome shotgun sequence	16323..16742	Fosfomycin resistance	ACZD01000244
GCF_002886665.1	fosA	94.05	420/420	100.0	1..420	NZ_PGIO01000012.1 Klebsiella variicola strain YD626-2 M2124124_12, whole genome shotgun sequence	156524..156943	Fosfomycin resistance	ACZD01000244
GCF_002935685.2	fosA	94.05	420/420	100.0	1..420	NZ_PTGT02000001.1 Klebsiella variicola strain CRK0383 CRK0383_NODE_14.ctg_1, whole genome shotgun sequence	24777..25196	Fosfomycin resistance	ACZD01000244
GCF_003036515.1	fosA	93.57	420/420	100.0	1..420	NZ_PWAT01000035.1 Klebsiella variicola strain SCKV020069 NODE_35_length_38941_cov_55.973971, whole genome shotgun sequence	16089..16508	Fosfomycin resistance	ACZD01000244
GCF_003037755.1	fosA	93.57	420/420	100.0	1..420	NZ_PWAU01000037.1 Klebsiella variicola strain SCKV020067, whole genome shotgun sequence	22340..22759	Fosfomycin resistance	ACZD01000244
GCF_003037775.1	fosA	93.57	420/420	100.0	1..420	NZ_PWAV01000032.1 Klebsiella variicola strain SCKV020062 NODE_32_length_38941_cov_67.829308, whole genome shotgun sequence	16089..16508	Fosfomycin resistance	ACZD01000244
GCF_003115905.1	fosA	93.57	420/420	100.0	1..420	NZ_LFOI01000009.1 Klebsiella variicola strain NL49 scaffold_8, whole genome shotgun sequence	24590..25009	Fosfomycin resistance	ACZD01000244
GCF_003195165.1	fosA	94.05	420/420	100.0	1..420	NZ_QIUP01000005.1 Klebsiella variicola strain WUSM_KV_111 NODE_5_length_373547_cov_35.7109, whole genome shotgun sequence	348045..348464	Fosfomycin resistance	ACZD01000244
GCF_003195475.1	fosA	93.81	420/420	100.0	1..420	NZ_QIWY01000032.1 Klebsiella variicola strain WUSM_KV_50 NODE_32_length_48620_cov_44.0424, whole genome shotgun sequence	16110..16529	Fosfomycin resistance	ACZD01000244
GCF_003195495.1	fosA	94.29	420/420	100.0	1..420	NZ_QIWU01000004.1 Klebsiella variicola strain WUSM_KV_54 NODE_4_length_318964_cov_26.5736, whole genome shotgun sequence	15925..16344	Fosfomycin resistance	ACZD01000244
GCF_003195515.1	fosA	93.33	420/420	100.0	1..420	NZ_QIYS01000012.1 Klebsiella variicola strain WUSM_KV_04 NODE_12_length_171713_cov_24.1432, whole genome shotgun sequence	24721..25140	Fosfomycin resistance	ACZD01000244
GCF_003195545.1	fosA	93.81	420/420	100.0	1..420	NZ_QIYH01000013.1 Klebsiella variicola strain WUSM_KV_15 NODE_13_length_161546_cov_27.8656, whole genome shotgun sequence	16102..16521	Fosfomycin resistance	ACZD01000244
GCF_003195625.1	fosA	94.29	420/420	100.0	1..420	NZ_QIVS01000014.1 Klebsiella variicola strain WUSM_KV_82 NODE_14_length_169482_cov_32.4074, whole genome shotgun sequence	144249..144668	Fosfomycin resistance	ACZD01000244
GCF_003195935.1	fosA	94.05	420/420	100.0	1..420	NZ_QIWT01000005.1 Klebsiella variicola strain WUSM_KV_55 NODE_5_length_283368_cov_22.7077, whole genome shotgun sequence	266831..267250	Fosfomycin resistance	ACZD01000244
GCF_003195955.1	fosA	93.57	420/420	100.0	1..420	NZ_QIWV01000014.1 Klebsiella variicola strain WUSM_KV_53 NODE_14_length_162305_cov_27.1066, whole genome shotgun sequence	24717..25136	Fosfomycin resistance	ACZD01000244
GCF_003195975.1	fosA	94.05	420/420	100.0	1..420	NZ_QIWX01000004.1 Klebsiella variicola strain WUSM_KV_51 NODE_4_length_386256_cov_36.5654, whole genome shotgun sequence	24944..25363	Fosfomycin resistance	ACZD01000244
GCF_003195995.1	fosA	93.81	420/420	100.0	1..420	NZ_QIWZ01000013.1 Klebsiella variicola strain WUSM_KV_49 NODE_13_length_171136_cov_26.3751, whole genome shotgun sequence	24951..25370	Fosfomycin resistance	ACZD01000244
GCF_003195995.1	fosA7	91.73	423/423	100.0	1..423	NZ_QIWZ01000041.1 Klebsiella variicola strain WUSM_KV_49 NODE_41_length_20641_cov_27.96, whole genome shotgun sequence	13348..13770	Fosfomycin resistance	LAPJ01000014
GCF_003196015.1	fosA	94.52	420/420	100.0	1..420	NZ_QIXB01000016.1 Klebsiella variicola strain WUSM_KV_47 NODE_16_length_165548_cov_28.3212, whole genome shotgun sequence	140190..140609	Fosfomycin resistance	ACZD01000244
GCF_003196025.1	fosA	94.05	420/420	100.0	1..420	NZ_QIXG01000025.1 Klebsiella variicola strain WUSM_KV_42 NODE_25_length_47903_cov_26.3907, whole genome shotgun sequence	31340..31759	Fosfomycin resistance	ACZD01000244
GCF_003196055.1	fosA	93.33	420/420	100.0	1..420	NZ_QIXF01000077.1 Klebsiella variicola strain WUSM_KV_43 NODE_77_length_26394_cov_9.57142, whole genome shotgun sequence	24909..25328	Fosfomycin resistance	ACZD01000244
GCF_003196075.1	fosA	93.33	420/420	100.0	1..420	NZ_QIXH01000028.1 Klebsiella variicola strain WUSM_KV_41 NODE_28_length_56295_cov_37.4868, whole genome shotgun sequence	24938..25357	Fosfomycin resistance	ACZD01000244
GCF_003196095.1	fosA	93.81	420/420	100.0	1..420	NZ_QIXK01000014.1 Klebsiella variicola strain WUSM_KV_38 NODE_14_length_171136_cov_76.5119, whole genome shotgun sequence	24951..25370	Fosfomycin resistance	ACZD01000244
GCF_003196095.1	fosA7	91.73	423/423	100.0	1..423	NZ_QIXK01000020.1 Klebsiella variicola strain WUSM_KV_38 NODE_20_length_92242_cov_82.4607, whole genome shotgun sequence	6872..7294	Fosfomycin resistance	LAPJ01000014
GCF_003196105.1	fosA	93.33	420/420	100.0	1..420	NZ_QIXN01000012.1 Klebsiella variicola strain WUSM_KV_35 NODE_12_length_164502_cov_25.3145, whole genome shotgun sequence	138999..139418	Fosfomycin resistance	ACWO01000079
GCF_003196115.1	fosA	93.81	420/420	100.0	1..420	NZ_QIXO01000024.1 Klebsiella variicola strain WUSM_KV_34 NODE_24_length_60068_cov_34.1808, whole genome shotgun sequence	34903..35322	Fosfomycin resistance	ACZD01000244
GCF_003196155.1	fosA	94.05	420/420	100.0	1..420	NZ_QIXS01000021.1 Klebsiella variicola strain WUSM_KV_30 NODE_21_length_57186_cov_31.1084, whole genome shotgun sequence	32050..32469	Fosfomycin resistance	ACZD01000244
GCF_003196175.1	fosA	94.05	420/420	100.0	1..420	NZ_QIXT01000022.1 Klebsiella variicola strain WUSM_KV_29 NODE_22_length_47655_cov_26.0759, whole genome shotgun sequence	15897..16316	Fosfomycin resistance	ACZD01000244
GCF_003196185.1	fosA	93.57	420/420	100.0	1..420	NZ_QIXV01000003.1 Klebsiella variicola strain WUSM_KV_27 NODE_3_length_373736_cov_47.7474, whole genome shotgun sequence	348433..348852	Fosfomycin resistance	ACZD01000244
GCF_003196215.1	fosA	93.33	420/420	100.0	1..420	NZ_QIXX01000014.1 Klebsiella variicola strain WUSM_KV_25 NODE_14_length_164513_cov_23.4305, whole genome shotgun sequence	138999..139418	Fosfomycin resistance	ACWO01000079
GCF_003196235.1	fosA	93.33	420/420	100.0	1..420	NZ_QIXY01000010.1 Klebsiella variicola strain WUSM_KV_24 NODE_10_length_170202_cov_25.0546, whole genome shotgun sequence	24872..25291	Fosfomycin resistance	ACWO01000079
GCF_003196255.1	fosA	93.33	420/420	100.0	1..420	NZ_QIXZ01000009.1 Klebsiella variicola strain WUSM_KV_23 NODE_9_length_170202_cov_42.4691, whole genome shotgun sequence	144912..145331	Fosfomycin resistance	ACWO01000079
GCF_003196265.1	fosA	93.33	420/420	100.0	1..420	NZ_QIYB01000029.1 Klebsiella variicola strain WUSM_KV_21 NODE_29_length_56295_cov_16.336, whole genome shotgun sequence	30939..31358	Fosfomycin resistance	ACZD01000244
GCF_003196305.1	fosA	93.57	420/420	100.0	1..420	NZ_QIYD01000012.1 Klebsiella variicola strain WUSM_KV_19 NODE_12_length_177424_cov_24.4702, whole genome shotgun sequence	152454..152873	Fosfomycin resistance	ACZD01000244
GCF_003196335.1	fosA	94.29	420/420	100.0	1..420	NZ_QIYE01000013.1 Klebsiella variicola strain WUSM_KV_18 NODE_13_length_164236_cov_21.3128, whole genome shotgun sequence	138889..139308	Fosfomycin resistance	ACZD01000244
GCF_003196355.1	fosA	93.33	420/420	100.0	1..420	NZ_QIYF01000014.1 Klebsiella variicola strain WUSM_KV_17 NODE_14_length_171809_cov_28.0984, whole genome shotgun sequence	24816..25235	Fosfomycin resistance	ACZD01000244
GCF_003196375.1	fosA	93.57	420/420	100.0	1..420	NZ_QIYI01000010.1 Klebsiella variicola strain WUSM_KV_14 NODE_10_length_177545_cov_28.3496, whole genome shotgun sequence	152573..152992	Fosfomycin resistance	ACZD01000244
GCF_003196385.1	fosA	94.05	420/420	100.0	1..420	NZ_QIYM01000027.1 Klebsiella variicola strain WUSM_KV_10 NODE_27_length_48036_cov_24.8274, whole genome shotgun sequence	31341..31760	Fosfomycin resistance	ACZD01000244
GCF_003196415.1	fosA	93.33	420/420	100.0	1..420	NZ_QIYN01000033.1 Klebsiella variicola strain WUSM_KV_09 NODE_33_length_72459_cov_21.4712, whole genome shotgun sequence	16225..16644	Fosfomycin resistance	ACZD01000244
GCF_003196435.1	fosA	94.05	420/420	100.0	1..420	NZ_QIYO01000023.1 Klebsiella variicola strain WUSM_KV_08 NODE_23_length_56910_cov_40.19, whole genome shotgun sequence	25091..25510	Fosfomycin resistance	ACZD01000244
GCF_003196455.1	fosA	93.33	420/420	100.0	1..420	NZ_QIYP01000026.1 Klebsiella variicola strain WUSM_KV_07 NODE_26_length_56301_cov_40.4279, whole genome shotgun sequence	24944..25363	Fosfomycin resistance	ACZD01000244
GCF_003196475.1	fosA	93.81	420/420	100.0	1..420	NZ_QIYQ01000012.1 Klebsiella variicola strain WUSM_KV_06 NODE_12_length_171018_cov_37.3232, whole genome shotgun sequence	24951..25370	Fosfomycin resistance	ACZD01000244
GCF_003196475.1	fosA7	91.73	423/423	100.0	1..423	NZ_QIYQ01000023.1 Klebsiella variicola strain WUSM_KV_06 NODE_23_length_92187_cov_37.1077, whole genome shotgun sequence	6944..7366	Fosfomycin resistance	LAPJ01000014
GCF_003196495.1	fosA	94.05	420/420	100.0	1..420	NZ_QIYU01000012.1 Klebsiella variicola strain WUSM_KV_02 NODE_12_length_169373_cov_47.2336, whole genome shotgun sequence	144164..144583	Fosfomycin resistance	ACZD01000244
GCF_003196665.1	fosA	94.05	420/420	100.0	1..420	NZ_QIVD01000019.1 Klebsiella variicola strain WUSM_KV_97 NODE_19_length_56320_cov_28.5439, whole genome shotgun sequence	31053..31472	Fosfomycin resistance	ACZD01000244
GCF_003196955.1	fosA	94.05	420/420	100.0	1..420	NZ_QIXA01000023.1 Klebsiella variicola strain WUSM_KV_48 NODE_23_length_56477_cov_31.6975, whole genome shotgun sequence	31341..31760	Fosfomycin resistance	ACZD01000244
GCF_003196975.1	fosA	94.29	420/420	100.0	1..420	NZ_QIWW01000003.1 Klebsiella variicola strain WUSM_KV_52 NODE_3_length_383094_cov_22.8607, whole genome shotgun sequence	24923..25342	Fosfomycin resistance	ACZD01000244
GCF_003196995.1	fosA	93.33	420/420	100.0	1..420	NZ_QIXD01000013.1 Klebsiella variicola strain WUSM_KV_45 NODE_13_length_171832_cov_18.3182, whole genome shotgun sequence	24721..25140	Fosfomycin resistance	ACZD01000244
GCF_003197015.1	fosA	94.52	420/420	100.0	1..420	NZ_QIXC01000008.1 Klebsiella variicola strain WUSM_KV_46 NODE_8_length_169569_cov_20.2143, whole genome shotgun sequence	144211..144630	Fosfomycin resistance	ACZD01000244
GCF_003197055.1	fosA	93.57	420/420	100.0	1..420	NZ_QIXE01000010.1 Klebsiella variicola strain WUSM_KV_44 NODE_10_length_169931_cov_18.6226, whole genome shotgun sequence	144941..145360	Fosfomycin resistance	ACZD01000244
GCF_003197065.1	fosA	94.29	420/420	100.0	1..420	NZ_QIXJ01000004.1 Klebsiella variicola strain WUSM_KV_39 NODE_4_length_368162_cov_118.322, whole genome shotgun sequence	342852..343271	Fosfomycin resistance	ACZD01000244
GCF_003197095.1	fosA	93.57	420/420	100.0	1..420	NZ_QIXL01000011.1 Klebsiella variicola strain WUSM_KV_37 NODE_11_length_162866_cov_20.2962, whole genome shotgun sequence	137576..137995	Fosfomycin resistance	ACZD01000244
GCF_003197115.1	fosA	94.05	420/420	100.0	1..420	NZ_QIXM01000033.1 Klebsiella variicola strain WUSM_KV_36 NODE_33_length_57220_cov_34.4447, whole genome shotgun sequence	24752..25171	Fosfomycin resistance	ACZD01000244
GCF_003197135.1	fosA	93.33	420/420	100.0	1..420	NZ_QIXP01000013.1 Klebsiella variicola strain WUSM_KV_33 NODE_13_length_164095_cov_26.6297, whole genome shotgun sequence	138671..139090	Fosfomycin resistance	ACWO01000079
GCF_003197155.1	fosA	94.05	420/420	100.0	1..420	NZ_QIXQ01000021.1 Klebsiella variicola strain WUSM_KV_32 NODE_21_length_47902_cov_39.5214, whole genome shotgun sequence	31340..31759	Fosfomycin resistance	ACZD01000244
GCF_003197165.1	fosA	94.05	420/420	100.0	1..420	NZ_QIXR01000003.1 Klebsiella variicola strain WUSM_KV_31 NODE_3_length_383202_cov_47.5055, whole genome shotgun sequence	24746..25165	Fosfomycin resistance	ACZD01000244
GCF_003197195.1	fosA	93.81	420/420	100.0	1..420	NZ_QIXW01000012.1 Klebsiella variicola strain WUSM_KV_26 NODE_12_length_178524_cov_35.2087, whole genome shotgun sequence	24554..24973	Fosfomycin resistance	ACZD01000244
GCF_003197215.1	fosA	94.05	420/420	100.0	1..420	NZ_QIXU01000004.1 Klebsiella variicola strain WUSM_KV_28 NODE_4_length_368523_cov_28.1397, whole genome shotgun sequence	343319..343738	Fosfomycin resistance	ACZD01000244
GCF_003197235.1	fosA	93.33	420/420	100.0	1..420	NZ_QIYA01000012.1 Klebsiella variicola strain WUSM_KV_22 NODE_12_length_170202_cov_26.1545, whole genome shotgun sequence	24872..25291	Fosfomycin resistance	ACWO01000079
GCF_003197255.1	fosA	93.33	420/420	100.0	1..420	NZ_QIYG01000055.1 Klebsiella variicola strain WUSM_KV_16 NODE_55_length_17075_cov_20.0922, whole genome shotgun sequence	16225..16644	Fosfomycin resistance	ACZD01000244
GCF_003197275.1	fosA	93.81	420/420	100.0	1..420	NZ_QIYJ01000024.1 Klebsiella variicola strain WUSM_KV_13 NODE_24_length_81930_cov_32.5159, whole genome shotgun sequence	24653..25072	Fosfomycin resistance	ACZD01000244
GCF_003197275.1	fosA7	91.73	423/423	100.0	1..423	NZ_QIYJ01000081.1 Klebsiella variicola strain WUSM_KV_13 NODE_81_length_6889_cov_19.8651, whole genome shotgun sequence	127..549	Fosfomycin resistance	LAPJ01000014
GCF_003197295.1	fosA	94.29	420/420	100.0	1..420	NZ_QIYK01000002.1 Klebsiella variicola strain WUSM_KV_12 NODE_2_length_365793_cov_28.8982, whole genome shotgun sequence	349073..349492	Fosfomycin resistance	ACZD01000244
GCF_003197315.1	fosA	94.05	420/420	100.0	1..420	NZ_QIYL01000022.1 Klebsiella variicola strain WUSM_KV_11 NODE_22_length_56436_cov_29.3752, whole genome shotgun sequence	24617..25036	Fosfomycin resistance	ACZD01000244
GCF_003197335.1	fosA	94.29	420/420	100.0	1..420	NZ_QIYR01000012.1 Klebsiella variicola strain WUSM_KV_05 NODE_12_length_167610_cov_32.9744, whole genome shotgun sequence	24765..25184	Fosfomycin resistance	ACZD01000244
GCF_003253835.1	fosA	93.81	420/420	100.0	1..420	NZ_QIYT01000003.1 Klebsiella variicola strain WUSM_KV_03 NODE_3_length_373755_cov_30.4725, whole genome shotgun sequence	24718..25137	Fosfomycin resistance	ACZD01000244
GCF_003255775.1	fosA	93.57	420/420	100.0	1..420	NZ_QIYV01000031.1 Klebsiella variicola strain WUSM_KV_01 NODE_31_length_56256_cov_24.6188, whole genome shotgun sequence	24607..25026	Fosfomycin resistance	ACZD01000244
GCF_003285185.1	fosA	94.05	420/420	100.0	1..420	NZ_CP030173.1 Klebsiella variicola strain 13450 chromosome, complete genome	4853365..4853784	Fosfomycin resistance	ACZD01000244
GCF_003290425.1	fosA	93.57	420/420	100.0	1..420	NZ_CP016344.1 Klebsiella variicola strain E57-7 chromosome, complete genome	4751179..4751598	Fosfomycin resistance	ACZD01000244
GCF_003384975.1	fosA	93.57	420/420	100.0	1..420	NZ_QTZT01000005.1 Klebsiella variicola strain BD_DM_166 NODE_5_length_286288_cov_16.5061_pilon, whole genome shotgun sequence	269547..269966	Fosfomycin resistance	ACZD01000244
GCF_003384985.1	fosA	93.57	420/420	100.0	1..420	NZ_QTZW01000001.1 Klebsiella variicola strain BD_DM_322 NODE_1_length_359882_cov_12.0003_pilon, whole genome shotgun sequence	16323..16742	Fosfomycin resistance	ACZD01000244
GCF_003385025.1	fosA	93.57	420/420	100.0	1..420	NZ_QTZY01000035.1 Klebsiella variicola strain BD_DM_395 NODE_35_length_39703_cov_14.8694_pilon, whole genome shotgun sequence	23289..23708	Fosfomycin resistance	ACZD01000244
GCF_003386835.1	fosA	93.57	420/420	100.0	1..420	NZ_QTZS01000004.1 Klebsiella variicola strain BD_DM_115 NODE_4_length_314488_cov_19.7978_pilon, whole genome shotgun sequence	297746..298165	Fosfomycin resistance	ACZD01000244
GCF_003386915.1	fosA	93.57	420/420	100.0	1..420	NZ_QTZQ01000048.1 Klebsiella variicola strain BD_DM_33 NODE_48_length_35147_cov_14.9451_pilon, whole genome shotgun sequence	18736..19155	Fosfomycin resistance	ACZD01000244
GCF_003386925.1	fosA	93.57	420/420	100.0	1..420	NZ_QTZR01000005.1 Klebsiella variicola strain BD_DM_97 NODE_5_length_360114_cov_24.4953_pilon, whole genome shotgun sequence	16323..16742	Fosfomycin resistance	ACZD01000244
GCF_003386935.1	fosA	93.57	420/420	100.0	1..420	NZ_QTZU01000002.1 Klebsiella variicola strain BD_DM_167 NODE_2_length_360114_cov_24.0141_pilon, whole genome shotgun sequence	16323..16742	Fosfomycin resistance	ACZD01000244
GCF_003386995.1	fosA	93.57	420/420	100.0	1..420	NZ_QTZV01000002.1 Klebsiella variicola strain BD_DM_169 NODE_2_length_360114_cov_18.1592_pilon, whole genome shotgun sequence	16323..16742	Fosfomycin resistance	ACZD01000244
GCF_003387005.1	fosA	93.57	420/420	100.0	1..420	NZ_QTZZ01000001.1 Klebsiella variicola strain BD_DM_405b NODE_1_length_359986_cov_13.5794_pilon, whole genome shotgun sequence	16195..16614	Fosfomycin resistance	ACZD01000244
GCF_003387015.1	fosA	93.57	420/420	100.0	1..420	NZ_QTZX01000074.1 Klebsiella variicola strain BD_DM_323 NODE_74_length_25600_cov_13.0815_pilon, whole genome shotgun sequence	18807..19226	Fosfomycin resistance	ACZD01000244
GCF_003391015.1	fosA	93.57	420/420	100.0	1..420	NZ_QUAA01000001.1 Klebsiella variicola strain BD_DM_32 NODE_1_length_359986_cov_16.4472_pilon, whole genome shotgun sequence	16195..16614	Fosfomycin resistance	ACZD01000244
GCF_003429625.1	fosA	94.29	420/420	100.0	1..420	NZ_CP018307.1 Klebsiella variicola strain X39 chromosome, complete genome	3633021..3633440	Fosfomycin resistance	ACZD01000244
GCF_003988975.1	fosA	93.57	420/420	100.0	1..420	NZ_PJQN01000010.1 Klebsiella variicola strain BD_DM_07 NODE_10_length_206511_cov_16.2879_pilon, whole genome shotgun sequence	16323..16742	Fosfomycin resistance	ACZD01000244
GCF_003988985.1	fosA	93.57	420/420	100.0	1..420	NZ_PJQO01000002.1 Klebsiella variicola strain BD_DM_414 NODE_2_length_360114_cov_14.7972_pilon, whole genome shotgun sequence	16323..16742	Fosfomycin resistance	ACZD01000244
GCF_004014895.1	fosA	93.57	420/420	100.0	1..420	NZ_CP032354.1 Klebsiella variicola strain 15WZ-82 chromosome, complete genome	5281872..5282291	Fosfomycin resistance	ACZD01000244
GCF_004310965.1	fosA	93.81	420/420	100.0	1..420	NZ_BIGL01000004.1 Klebsiella variicola strain TUM14006 sequence04, whole genome shotgun sequence	24895..25314	Fosfomycin resistance	ACZD01000244
GCF_004310985.1	fosA	93.81	420/420	100.0	1..420	NZ_BIGM01000006.1 Klebsiella variicola strain TUM14007 sequence06, whole genome shotgun sequence	344327..344746	Fosfomycin resistance	ACZD01000244
GCF_004311045.1	fosA	93.57	420/420	100.0	1..420	NZ_BIGP01000006.1 Klebsiella variicola strain TUM14010 sequence06, whole genome shotgun sequence	358071..358490	Fosfomycin resistance	ACZD01000244
GCF_004311065.1	fosA	93.57	420/420	100.0	1..420	NZ_BIGQ01000010.1 Klebsiella variicola strain TUM14011 sequence10, whole genome shotgun sequence	151762..152181	Fosfomycin resistance	ACZD01000244
GCF_004311085.1	fosA	93.57	420/420	100.0	1..420	NZ_BIGR01000010.1 Klebsiella variicola strain TUM14012 sequence10, whole genome shotgun sequence	151762..152181	Fosfomycin resistance	ACZD01000244
GCF_004311265.1	fosA	94.76	420/420	100.0	1..420	NZ_BIHA01000006.1 Klebsiella variicola strain TUM14021 sequence06, whole genome shotgun sequence	137357..137776	Fosfomycin resistance	ACZD01000244
GCF_004311345.1	fosA	94.29	420/420	100.0	1..420	NZ_BIHE01000010.1 Klebsiella variicola strain TUM14025 sequence10, whole genome shotgun sequence	24670..25089	Fosfomycin resistance	ACZD01000244
GCF_004311405.1	fosA	93.33	420/420	100.0	1..420	NZ_BIHH01000005.1 Klebsiella variicola strain TUM14028 sequence05, whole genome shotgun sequence	15975..16394	Fosfomycin resistance	ACZD01000244
GCF_004311505.1	fosA	93.57	420/420	100.0	1..420	NZ_BIHM01000010.1 Klebsiella variicola strain TUM14033 sequence010, whole genome shotgun sequence	24607..25026	Fosfomycin resistance	ACZD01000244
GCF_004311545.1	fosA	93.81	420/420	100.0	1..420	NZ_BIHO01000010.1 Klebsiella variicola strain TUM14035 sequence10, whole genome shotgun sequence	144926..145345	Fosfomycin resistance	ACZD01000244
GCF_004311585.1	fosA	93.33	420/420	100.0	1..420	NZ_BIHQ01000012.1 Klebsiella variicola strain TUM14037 sequence012, whole genome shotgun sequence	24910..25329	Fosfomycin resistance	ACWO01000079
GCF_004312005.1	fosA	94.29	420/420	100.0	1..420	NZ_BIIL01000011.1 Klebsiella variicola strain TUM14058 sequence011, whole genome shotgun sequence	143229..143648	Fosfomycin resistance	ACZD01000244
GCF_004312385.1	fosA	94.05	420/420	100.0	1..420	NZ_BIJE01000012.1 Klebsiella variicola strain TUM14077 sequence12, whole genome shotgun sequence	24764..25183	Fosfomycin resistance	ACZD01000244
GCF_004312405.1	fosA	94.29	420/420	100.0	1..420	NZ_BIJF01000022.1 Klebsiella variicola strain TUM14078 sequence22, whole genome shotgun sequence	16113..16532	Fosfomycin resistance	ACZD01000244
GCF_004312425.1	fosA	93.33	420/420	100.0	1..420	NZ_BIJG01000011.1 Klebsiella variicola strain TUM14079 sequence11, whole genome shotgun sequence	139857..140276	Fosfomycin resistance	ACZD01000244
GCF_004312545.1	fosA	93.33	420/420	100.0	1..420	NZ_BIJM01000004.1 Klebsiella variicola strain TUM14085 sequence04, whole genome shotgun sequence	372854..373273	Fosfomycin resistance	ACZD01000244
GCF_004312565.1	fosA	93.10	420/420	100.0	1..420	NZ_BIJN01000010.1 Klebsiella variicola strain TUM14086 sequence010, whole genome shotgun sequence	151977..152396	Fosfomycin resistance	ACZD01000244
GCF_004312745.1	fosA	93.33	420/420	100.0	1..420	NZ_BIJW01000005.1 Klebsiella variicola strain TUM14095 sequence005, whole genome shotgun sequence	15975..16394	Fosfomycin resistance	ACZD01000244
GCF_004312765.1	fosA	93.33	420/420	100.0	1..420	NZ_BIJX01000010.1 Klebsiella variicola strain TUM14096 sequence10, whole genome shotgun sequence	24922..25341	Fosfomycin resistance	ACWO01000079
GCF_004312865.1	fosA	93.57	420/420	100.0	1..420	NZ_BIKC01000016.1 Klebsiella variicola strain TUM14103 sequence016, whole genome shotgun sequence	16117..16536	Fosfomycin resistance	ACZD01000244
GCF_004312985.1	fosA	93.57	420/420	100.0	1..420	NZ_BIKI01000009.1 Klebsiella variicola strain TUM14109 sequence09, whole genome shotgun sequence	148817..149236	Fosfomycin resistance	ACZD01000244
GCF_004313105.1	fosA	93.81	420/420	100.0	1..420	NZ_BIKO01000012.1 Klebsiella variicola strain TUM14115 sequence12, whole genome shotgun sequence	146840..147259	Fosfomycin resistance	ACZD01000244
GCF_004313485.1	fosA	93.81	420/420	100.0	1..420	NZ_BILH01000005.1 Klebsiella variicola strain TUM14134 sequence05, whole genome shotgun sequence	348730..349149	Fosfomycin resistance	ACZD01000244
GCF_004313525.1	fosA	93.57	420/420	100.0	1..420	NZ_BILJ01000010.1 Klebsiella variicola strain TUM14136 sequence10, whole genome shotgun sequence	144889..145308	Fosfomycin resistance	ACZD01000244
GCF_004801715.1	fosA	93.57	420/420	100.0	1..420	NZ_SSTO01000006.1 Klebsiella variicola strain NM43_TS4-1 NODE_6_length_373374_cov_1350.39, whole genome shotgun sequence	348424..348843	Fosfomycin resistance	ACZD01000244
GCF_005217765.1	fosA	94.05	420/420	100.0	1..420	NZ_SZND01000005.1 Klebsiella variicola strain ST681, whole genome shotgun sequence	15880..16299	Fosfomycin resistance	ACZD01000244
GCF_005504135.1	fosA	93.81	420/420	100.0	1..420	NZ_RXMC01000010.1 Klebsiella variicola strain 20118 20118-contig_10, whole genome shotgun sequence	15850..16269	Fosfomycin resistance	ACZD01000244
GCF_005504155.1	fosA	94.29	420/420	100.0	1..420	NZ_RXMP01000022.1 Klebsiella variicola strain 7041 07041-contig_22, whole genome shotgun sequence	68776..69195	Fosfomycin resistance	ACZD01000244
GCF_005504195.1	fosA	94.29	420/420	100.0	1..420	NZ_RXMR01000005.1 Klebsiella variicola strain 4095 04095-contig_5, whole genome shotgun sequence	357798..358217	Fosfomycin resistance	ACZD01000244
GCF_006385355.1	fosA	94.29	420/420	100.0	1..420	NZ_VFLS01000011.1 Klebsiella variicola strain PF-1 NODE_11_length_179604_cov_211.859469, whole genome shotgun sequence	24766..25185	Fosfomycin resistance	ACZD01000244
GCF_006385475.1	fosA	94.29	420/420	100.0	1..420	NZ_VFLW01000010.1 Klebsiella variicola strain PF-5 NODE_10_length_179604_cov_180.710214, whole genome shotgun sequence	24766..25185	Fosfomycin resistance	ACZD01000244
GCF_006789505.1	fosA	94.52	420/420	100.0	1..420	NZ_VHID01000003.1 Klebsiella variicola strain F10Cl JN20DRAFT_unitig_0_quiver.3, whole genome shotgun sequence	2167853..2168272	Fosfomycin resistance	ACZD01000244
GCF_008120815.1	fosA	94.05	420/420	100.0	1..420	NZ_RHFL01000030.1 Klebsiella variicola strain N041.A-12 NODE_30_length_57220_cov_26.9435, whole genome shotgun sequence	32050..32469	Fosfomycin resistance	ACZD01000244
GCF_008121085.1	fosA	93.33	420/420	100.0	1..420	NZ_QYMI01000011.1 Klebsiella variicola strain N015.H-29 NODE_11_length_179700_cov_32.0427, whole genome shotgun sequence	24927..25346	Fosfomycin resistance	ACZD01000244
GCF_008123395.1	fosA	93.33	420/420	100.0	1..420	NZ_VSSZ01000043.1 Klebsiella variicola strain UCO-495 SQ3_contig_43, whole genome shotgun sequence	30968..31387	Fosfomycin resistance	ACWO01000079
GCF_008364395.1	fosA	93.33	420/420	100.0	1..420	NZ_VTUK01000014.1 Klebsiella variicola strain K2 NODE_12_length_179491_cov_23.9307, whole genome shotgun sequence	24836..25255	Fosfomycin resistance	ACZD01000244
GCF_008375025.1	fosA	94.05	420/420	100.0	1..420	NZ_VUCX01000011.1 Klebsiella variicola strain 171J7 contig_0011, whole genome shotgun sequence	24733..25152	Fosfomycin resistance	ACZD01000244
GCF_008693465.1	fosA	94.05	420/420	100.0	1..420	NZ_CP044050.1 Klebsiella variicola strain FDAARGOS_627 chromosome, complete genome	5022632..5023051	Fosfomycin resistance	ACZD01000244
GCF_009497715.1	fosA	94.05	420/420	100.0	1..420	NZ_CP026013.1 Klebsiella variicola strain 13450 chromosome, complete genome	4818642..4819061	Fosfomycin resistance	ACZD01000244
GCF_009497715.1	fosA3	100.00	417/417	100.0	1..417	NZ_CP026014.1 Klebsiella variicola strain 13450 plasmid p13450-1, complete sequence	223458..223874	Fosfomycin resistance	AB522970
GCF_009648975.1	fosA	93.57	420/420	100.0	1..420	NZ_CP045783.1 Klebsiella variicola strain LEMB11 chromosome, complete genome	3692822..3693241	Fosfomycin resistance	ACZD01000244
GCF_009729475.1	fosA	94.05	420/420	100.0	1..420	NZ_WNLK01000004.1 Klebsiella variicola strain G18-1365 NODE_4_length_363362_cov_9.76949_pilon, whole genome shotgun sequence	16339..16758	Fosfomycin resistance	ACZD01000244
GCF_009729495.1	fosA	94.05	420/420	100.0	1..420	NZ_WNLL01000004.1 Klebsiella variicola strain G18-1376 NODE_4_length_363362_cov_9.95892_pilon, whole genome shotgun sequence	16339..16758	Fosfomycin resistance	ACZD01000244
GCF_009825415.1	fosA	93.57	420/420	100.0	1..420	NZ_VJZH01000001.1 Klebsiella variicola strain Glu3 NODE_1_length_4318936_cov_136.070310, whole genome shotgun sequence	3946910..3947329	Fosfomycin resistance	ACZD01000244
GCF_010365565.1	fosA	92.62	420/420	100.0	1..420	NZ_CP048379.1 Klebsiella variicola strain 118 chromosome, complete genome	4853886..4854305	Fosfomycin resistance	AFBO01000747
GCF_010590465.1	fosA	93.81	420/420	100.0	1..420	NZ_VKTF01000025.1 Klebsiella variicola strain AS012453 AS012453_25, whole genome shotgun sequence	74832..75251	Fosfomycin resistance	ACZD01000244
GCF_010590965.1	fosA	93.33	420/420	100.0	1..420	NZ_VKTV01000018.1 Klebsiella variicola strain AS012432 AS012432_18, whole genome shotgun sequence	27783..28202	Fosfomycin resistance	ACZD01000244
GCF_010592365.1	fosA	93.57	420/420	100.0	1..420	NZ_VKUS01000028.1 Klebsiella variicola strain AS012406 AS012406_28, whole genome shotgun sequence	24528..24947	Fosfomycin resistance	ACZD01000244
GCF_010598215.1	fosA	94.05	420/420	100.0	1..420	NZ_WFGU01000048.1 Klebsiella variicola strain AS012294 AS012294_48, whole genome shotgun sequence	18844..19263	Fosfomycin resistance	ACZD01000244
GCF_010598255.1	fosA	93.57	420/420	100.0	1..420	NZ_VKXX01000049.1 Klebsiella variicola strain AS012291 AS012291_49, whole genome shotgun sequence	23320..23739	Fosfomycin resistance	ACZD01000244
GCF_010602405.1	fosA	94.29	420/420	100.0	1..420	NZ_VKXJ01000003.1 Klebsiella variicola strain AS012311 AS012311_3, whole genome shotgun sequence	260490..260909	Fosfomycin resistance	ACZD01000244
GCF_011075275.1	fosA	94.76	420/420	100.0	1..420	NZ_JAALEX010000008.1 Klebsiella variicola strain M-20-X3 NODE_8_length_162748_cov_92.9376, whole genome shotgun sequence	146402..146821	Fosfomycin resistance	ACZD01000244
GCF_011075365.1	fosA	94.76	420/420	100.0	1..420	NZ_JAALFA010000008.1 Klebsiella variicola strain M-20 NODE_8_length_162748_cov_79.4401, whole genome shotgun sequence	146402..146821	Fosfomycin resistance	ACZD01000244
GCF_011394875.1	fosA	93.33	420/420	100.0	1..420	NZ_RCHX01000018.1 Klebsiella variicola strain K5-12018 NODE_18_length_87123_cov_10.4987_ID_3930, whole genome shotgun sequence	61944..62363	Fosfomycin resistance	ACZD01000244
GCF_011784425.1	fosA	94.05	420/420	100.0	1..420	NZ_CP047360.1 Klebsiella variicola strain AHKv-S01 chromosome, complete genome	4822336..4822755	Fosfomycin resistance	ACZD01000244
GCF_013305245.1	fosA	93.81	420/420	100.0	1..420	NZ_CP054254.1 Klebsiella variicola strain FH-1 chromosome, complete genome	4861762..4862181	Fosfomycin resistance	ACZD01000244
GCF_900087855.1	fosA	92.86	420/420	100.0	1..420	NZ_FLLH01000015.1 Klebsiella variicola isolate KvMx2, whole genome shotgun sequence	86132..86551	Fosfomycin resistance	AFBO01000747
GCF_900406995.1	fosA	93.57	420/420	100.0	1..420	NZ_OVDF01000007.1 Klebsiella variicola strain KCRI-152E isolate RDK01_152E, whole genome shotgun sequence	24780..25199	Fosfomycin resistance	ACZD01000244
GCF_900407075.1	fosA	94.05	420/420	100.0	1..420	NZ_OVDM01000011.1 Klebsiella variicola strain KCRI-198C isolate RDK04_198C, whole genome shotgun sequence	24765..25184	Fosfomycin resistance	ACZD01000244
GCF_900498325.1	fosA	94.52	420/420	100.0	1..420	NZ_UIDW01000012.1 Klebsiella variicola isolate ID_2, whole genome shotgun sequence	144093..144512	Fosfomycin resistance	ACZD01000244
GCF_900498375.1	fosA	94.52	420/420	100.0	1..420	NZ_UIDM01000012.1 Klebsiella variicola isolate ID_8, whole genome shotgun sequence	144447..144866	Fosfomycin resistance	ACZD01000244
GCF_900498425.1	fosA	94.52	420/420	100.0	1..420	NZ_UIDI01000011.1 Klebsiella variicola isolate ID_11, whole genome shotgun sequence	144616..145035	Fosfomycin resistance	ACZD01000244
GCF_900498495.1	fosA	94.05	420/420	100.0	1..420	NZ_UIDS01000005.1 Klebsiella variicola isolate ID_24, whole genome shotgun sequence	348128..348547	Fosfomycin resistance	ACZD01000244
GCF_900498515.1	fosA	94.52	420/420	100.0	1..420	NZ_UIDV01000013.1 Klebsiella variicola isolate ID_6, whole genome shotgun sequence	144617..145036	Fosfomycin resistance	ACZD01000244
GCF_900498535.1	fosA	94.52	420/420	100.0	1..420	NZ_UIDT01000013.1 Klebsiella variicola isolate ID_5, whole genome shotgun sequence	144093..144512	Fosfomycin resistance	ACZD01000244
GCF_900498545.1	fosA	93.57	420/420	100.0	1..420	NZ_UIDY01000014.1 Klebsiella variicola isolate ID_16, whole genome shotgun sequence	131874..132293	Fosfomycin resistance	ACZD01000244
GCF_900498555.1	fosA	93.57	420/420	100.0	1..420	NZ_UIDU01000012.1 Klebsiella variicola isolate ID_18, whole genome shotgun sequence	132571..132990	Fosfomycin resistance	ACZD01000244
GCF_900498565.1	fosA	93.57	420/420	100.0	1..420	NZ_UIEF01000014.1 Klebsiella variicola isolate ID_19, whole genome shotgun sequence	131874..132293	Fosfomycin resistance	ACZD01000244
GCF_900498755.1	fosA	94.29	420/420	100.0	1..420	NZ_UIFD01000006.1 Klebsiella variicola isolate ID_49, whole genome shotgun sequence	342789..343208	Fosfomycin resistance	ACZD01000244
GCF_900498825.1	fosA	93.57	420/420	100.0	1..420	NZ_UIFG01000012.1 Klebsiella variicola isolate ID_43, whole genome shotgun sequence	132571..132990	Fosfomycin resistance	ACZD01000244
GCF_900509385.1	fosA	93.81	420/420	100.0	1..420	NZ_UJZD01000011.1 Klebsiella variicola strain EuSCAPE_FR080, whole genome shotgun sequence	146319..146738	Fosfomycin resistance	ACZD01000244
GCF_900509395.1	fosA	94.05	420/420	100.0	1..420	NZ_UJZC01000004.1 Klebsiella variicola strain EuSCAPE_PL033, whole genome shotgun sequence	16108..16527	Fosfomycin resistance	ACZD01000244
GCF_900509415.1	fosA	94.05	420/420	100.0	1..420	NZ_UJZB01000012.1 Klebsiella variicola strain EuSCAPE_EE016, whole genome shotgun sequence	156341..156760	Fosfomycin resistance	ACZD01000244
GCF_900509425.1	fosA	94.29	420/420	100.0	1..420	NZ_UJZA01000004.1 Klebsiella variicola strain EuSCAPE_AT005, whole genome shotgun sequence	16109..16528	Fosfomycin resistance	ACZD01000244
GCF_900509445.1	fosA	94.29	420/420	100.0	1..420	NZ_UJZF01000004.1 Klebsiella variicola strain EuSCAPE_DE040, whole genome shotgun sequence	24576..24995	Fosfomycin resistance	ACZD01000244
GCF_900509455.1	fosA7	91.73	423/423	100.0	1..423	NZ_UJZE01000019.1 Klebsiella variicola strain EuSCAPE_DE052, whole genome shotgun sequence	6960..7382	Fosfomycin resistance	LAPJ01000014
GCF_900509455.1	fosA	93.81	420/420	100.0	1..420	NZ_UJZE01000011.1 Klebsiella variicola strain EuSCAPE_DE052, whole genome shotgun sequence	146026..146445	Fosfomycin resistance	ACZD01000244
GCF_900509465.1	fosA	93.57	420/420	100.0	1..420	NZ_UJZJ01000005.1 Klebsiella variicola strain EuSCAPE_DE018, whole genome shotgun sequence	348222..348641	Fosfomycin resistance	ACZD01000244
GCF_900509475.1	fosA	94.29	420/420	100.0	1..420	NZ_UJZI01000005.1 Klebsiella variicola strain EuSCAPE_DE056, whole genome shotgun sequence	348690..349109	Fosfomycin resistance	ACZD01000244
GCF_900509485.1	fosA	93.81	420/420	100.0	1..420	NZ_UJZK01000007.1 Klebsiella variicola strain EuSCAPE_DE060, whole genome shotgun sequence	344196..344615	Fosfomycin resistance	ACZD01000244
GCF_900509495.1	fosA	94.05	420/420	100.0	1..420	NZ_UJZM01000003.1 Klebsiella variicola strain EuSCAPE_DE073, whole genome shotgun sequence	361522..361941	Fosfomycin resistance	ACZD01000244
GCF_900509515.1	fosA	93.57	420/420	100.0	1..420	NZ_UJZN01000003.1 Klebsiella variicola strain EuSCAPE_IL071, whole genome shotgun sequence	360225..360644	Fosfomycin resistance	ACZD01000244
GCF_900509525.1	fosA	94.29	420/420	100.0	1..420	NZ_UJZR01000009.1 Klebsiella variicola strain EuSCAPE_IT191, whole genome shotgun sequence	144471..144890	Fosfomycin resistance	ACZD01000244
GCF_900509535.1	fosA	94.29	420/420	100.0	1..420	NZ_UJZP01000004.1 Klebsiella variicola strain EuSCAPE_IT159, whole genome shotgun sequence	16330..16749	Fosfomycin resistance	ACZD01000244
GCF_900509545.1	fosA	94.29	420/420	100.0	1..420	NZ_UJZQ01000005.1 Klebsiella variicola strain EuSCAPE_IT012, whole genome shotgun sequence	355561..355980	Fosfomycin resistance	ACZD01000244
GCF_900509555.1	fosA	94.05	420/420	100.0	1..420	NZ_UJZO01000004.1 Klebsiella variicola strain EuSCAPE_IT251, whole genome shotgun sequence	24766..25185	Fosfomycin resistance	ACZD01000244
GCF_900509565.1	fosA	93.33	420/420	100.0	1..420	NZ_UJZS01000008.1 Klebsiella variicola strain EuSCAPE_IT389, whole genome shotgun sequence	146930..147349	Fosfomycin resistance	ACZD01000244
GCF_900509575.1	fosA	93.57	420/420	100.0	1..420	NZ_UJZV01000010.1 Klebsiella variicola strain EuSCAPE_IT091, whole genome shotgun sequence	25086..25505	Fosfomycin resistance	ACZD01000244
GCF_900509585.1	fosA	94.05	420/420	100.0	1..420	NZ_UJZU01000004.1 Klebsiella variicola strain EuSCAPE_IT360, whole genome shotgun sequence	25107..25526	Fosfomycin resistance	ACZD01000244
GCF_900509595.1	fosA	94.05	420/420	100.0	1..420	NZ_UJZT01000011.1 Klebsiella variicola strain EuSCAPE_IT344, whole genome shotgun sequence	146948..147367	Fosfomycin resistance	ACZD01000244
GCF_900509605.1	fosA	93.33	420/420	100.0	1..420	NZ_UKAC01000005.1 Klebsiella variicola strain EuSCAPE_IT309, whole genome shotgun sequence	24755..25174	Fosfomycin resistance	ACZD01000244
GCF_900509615.1	fosA	94.29	420/420	100.0	1..420	NZ_UJZW01000011.1 Klebsiella variicola strain EuSCAPE_HU040, whole genome shotgun sequence	154386..154805	Fosfomycin resistance	ACZD01000244
GCF_900509625.1	fosA	93.81	420/420	100.0	1..420	NZ_UJZX01000013.1 Klebsiella variicola strain EuSCAPE_ES230, whole genome shotgun sequence	17910..18329	Fosfomycin resistance	ACZD01000244
GCF_900509635.1	fosA	93.81	420/420	100.0	1..420	NZ_UKAQ01000005.1 Klebsiella variicola strain EuSCAPE_GR014, whole genome shotgun sequence	349374..349793	Fosfomycin resistance	ACZD01000244
GCF_900509645.1	fosA	94.05	420/420	100.0	1..420	NZ_UJZY01000003.1 Klebsiella variicola strain EuSCAPE_PT079, whole genome shotgun sequence	17881..18300	Fosfomycin resistance	ACZD01000244
GCF_900509655.1	fosA	93.57	420/420	100.0	1..420	NZ_UJZZ01000005.1 Klebsiella variicola strain EuSCAPE_DK012, whole genome shotgun sequence	24774..25193	Fosfomycin resistance	ACZD01000244
GCF_900509665.1	fosA	93.33	420/420	100.0	1..420	NZ_UKAA01000011.1 Klebsiella variicola strain EuSCAPE_PT077, whole genome shotgun sequence	144873..145292	Fosfomycin resistance	ACZD01000244
GCF_900509675.1	fosA	94.29	420/420	100.0	1..420	NZ_UKAH01000018.1 Klebsiella variicola strain EuSCAPE_PT061, whole genome shotgun sequence	78508..78927	Fosfomycin resistance	ACZD01000244
GCF_900509685.1	fosA	94.05	420/420	100.0	1..420	NZ_UKAB01000006.1 Klebsiella variicola strain EuSCAPE_SI005, whole genome shotgun sequence	16179..16598	Fosfomycin resistance	ACZD01000244
GCF_900509695.1	fosA	93.57	420/420	100.0	1..420	NZ_UKAD01000007.1 Klebsiella variicola strain EuSCAPE_SI024, whole genome shotgun sequence	144989..145408	Fosfomycin resistance	ACZD01000244
GCF_900509705.1	fosA	94.05	420/420	100.0	1..420	NZ_UKAE01000011.1 Klebsiella variicola strain EuSCAPE_UK107, whole genome shotgun sequence	156515..156934	Fosfomycin resistance	ACZD01000244
GCF_900509715.1	fosA	94.05	420/420	100.0	1..420	NZ_UKAI01000003.1 Klebsiella variicola strain EuSCAPE_UK124, whole genome shotgun sequence	16099..16518	Fosfomycin resistance	ACZD01000244
GCF_900509725.1	fosA	93.81	420/420	100.0	1..420	NZ_UKAF01000006.1 Klebsiella variicola strain EuSCAPE_UK089, whole genome shotgun sequence	344272..344691	Fosfomycin resistance	ACZD01000244
GCF_900509735.1	fosA	93.81	420/420	100.0	1..420	NZ_UKAG01000004.1 Klebsiella variicola strain EuSCAPE_HR006, whole genome shotgun sequence	348445..348864	Fosfomycin resistance	ACZD01000244
GCF_900509745.1	fosA	93.81	420/420	100.0	1..420	NZ_UKAJ01000009.1 Klebsiella variicola strain EuSCAPE_RO063, whole genome shotgun sequence	150803..151222	Fosfomycin resistance	ACZD01000244
GCF_900509755.1	fosA	94.29	420/420	100.0	1..420	NZ_UKAK01000004.1 Klebsiella variicola strain EuSCAPE_RO090, whole genome shotgun sequence	348690..349109	Fosfomycin resistance	ACZD01000244
GCF_900509765.1	fosA	94.05	420/420	100.0	1..420	NZ_UKAR01000006.1 Klebsiella variicola strain EuSCAPE_HR033, whole genome shotgun sequence	348863..349282	Fosfomycin resistance	ACZD01000244
GCF_900509775.1	fosA	93.81	420/420	100.0	1..420	NZ_UKAP01000012.1 Klebsiella variicola strain EuSCAPE_BE032, whole genome shotgun sequence	146039..146458	Fosfomycin resistance	ACZD01000244
GCF_900509785.1	fosA	94.29	420/420	100.0	1..420	NZ_UKAN01000005.1 Klebsiella variicola strain EuSCAPE_HR085, whole genome shotgun sequence	24908..25327	Fosfomycin resistance	ACZD01000244
GCF_900509795.1	fosA	94.29	420/420	100.0	1..420	NZ_UKAL01000009.1 Klebsiella variicola strain EuSCAPE_IE014, whole genome shotgun sequence	144384..144803	Fosfomycin resistance	ACZD01000244
GCF_900509805.1	fosA	94.29	420/420	100.0	1..420	NZ_UKAM01000005.1 Klebsiella variicola strain EuSCAPE_RS065, whole genome shotgun sequence	355368..355787	Fosfomycin resistance	ACZD01000244
GCF_900509815.1	fosA	93.57	420/420	100.0	1..420	NZ_UKAO01000013.1 Klebsiella variicola strain EuSCAPE_RS096, whole genome shotgun sequence	154021..154440	Fosfomycin resistance	ACZD01000244
GCF_900509825.1	fosA	94.05	420/420	100.0	1..420	NZ_UKAZ01000009.1 Klebsiella variicola strain EuSCAPE_IE021, whole genome shotgun sequence	156515..156934	Fosfomycin resistance	ACZD01000244
GCF_900509835.1	fosA	93.33	420/420	100.0	1..420	NZ_UKAS01000019.1 Klebsiella variicola strain EuSCAPE_TR218, whole genome shotgun sequence	24797..25216	Fosfomycin resistance	ACWO01000079
GCF_900509845.1	fosA	93.57	420/420	100.0	1..420	NZ_UKAU01000009.1 Klebsiella variicola strain EuSCAPE_TR259, whole genome shotgun sequence	145056..145475	Fosfomycin resistance	ACZD01000244
GCF_900509855.1	fosA	94.52	420/420	100.0	1..420	NZ_UKAV01000013.1 Klebsiella variicola strain EuSCAPE_BE029, whole genome shotgun sequence	144342..144761	Fosfomycin resistance	ACZD01000244
GCF_900509865.1	fosA	93.57	420/420	100.0	1..420	NZ_UKAT01000008.1 Klebsiella variicola strain EuSCAPE_BE101, whole genome shotgun sequence	24891..25310	Fosfomycin resistance	ACZD01000244
GCF_900576735.1	fosA	94.52	420/420	100.0	1..420	NZ_USZY01000020.1 Klebsiella variicola isolate SB3295, whole genome shotgun sequence	25258..25677	Fosfomycin resistance	ACZD01000244
GCF_900576745.1	fosA	94.05	420/420	100.0	1..420	NZ_USZZ01000005.1 Klebsiella variicola isolate SB3301, whole genome shotgun sequence	266626..267045	Fosfomycin resistance	ACZD01000244
GCF_900576775.1	fosA	93.57	420/420	100.0	1..420	NZ_UTAB01000006.1 Klebsiella variicola isolate SB497, whole genome shotgun sequence	272158..272577	Fosfomycin resistance	ACZD01000244
GCF_900622585.1	fosA	93.33	420/420	100.0	1..420	NZ_LR130539.1 Klebsiella variicola strain AJ055 genome assembly, chromosome: 1	4818777..4819196	Fosfomycin resistance	ACZD01000244
GCF_900622595.1	fosA	93.81	420/420	100.0	1..420	NZ_LR130538.1 Klebsiella variicola strain AJ292 genome assembly, chromosome: 1	4760199..4760618	Fosfomycin resistance	ACZD01000244
GCF_900622615.1	fosA	93.33	420/420	100.0	1..420	NZ_LR130543.1 Klebsiella variicola strain 04153260899A genome assembly, chromosome: 1	4668632..4669051	Fosfomycin resistance	ACWO01000079
GCF_900622625.1	fosA	94.05	420/420	100.0	1..420	NZ_LR130544.1 Klebsiella variicola strain 03-311-0071 genome assembly, chromosome: 1	4724528..4724947	Fosfomycin resistance	ACZD01000244
GCF_900977835.1	fosA	92.86	420/420	100.0	1..420	NZ_CAAHFX010000028.1 Klebsiella variicola isolate SB1, whole genome shotgun sequence	368977..369396	Fosfomycin resistance	ACZD01000244
GCF_900978195.1	fosA	93.57	420/420	100.0	1..420	NZ_CAAHGE010000060.1 Klebsiella variicola strain F2R9T, whole genome shotgun sequence	148273..148692	Fosfomycin resistance	ACZD01000244
GCF_900978435.1	fosA	93.10	420/420	100.0	1..420	NZ_CAAHGJ010000039.1 Klebsiella variicola subsp. tropicalensis isolate SB94, whole genome shotgun sequence	28205..28624	Fosfomycin resistance	AFBO01000747
GCF_900978625.1	fosA	93.57	420/420	100.0	1..420	NZ_CAAHGL010000008.1 Klebsiella variicola isolate SB5387, whole genome shotgun sequence	24984..25403	Fosfomycin resistance	AFBO01000747
GCF_900978645.1	fosA	93.10	420/420	100.0	1..420	NZ_CAAHGM010000006.1 Klebsiella variicola isolate SB5439, whole genome shotgun sequence	24805..25224	Fosfomycin resistance	AFBO01000747
GCF_900978675.1	fosA	93.57	420/420	100.0	1..420	NZ_CAAHGN010000006.1 Klebsiella variicola isolate SB5531, whole genome shotgun sequence	24698..25117	Fosfomycin resistance	ACZD01000244
GCF_900978755.1	fosA	92.86	420/420	100.0	1..420	NZ_CAAHGO010000004.1 Klebsiella variicola isolate SB5544, whole genome shotgun sequence	145331..145750	Fosfomycin resistance	AFBO01000747
GCF_900978805.1	fosA	93.57	420/420	100.0	1..420	NZ_CAAHGP010000008.1 Klebsiella variicola isolate SB5610, whole genome shotgun sequence	26246..26665	Fosfomycin resistance	AFBO01000747
GCF_901212665.1	fosA	92.86	420/420	100.0	1..420	NZ_CAAKOL010000031.1 Klebsiella variicola isolate Klebsiella_variicola_MC1, whole genome shotgun sequence	145114..145533	Fosfomycin resistance	ACZD01000244
GCF_901521535.1	fosA	94.52	420/420	100.0	1..420	NZ_CABEGD010000147.1 Klebsiella variicola isolate k_variicola_1, whole genome shotgun sequence	18702..19121	Fosfomycin resistance	ACZD01000244
GCF_901521545.1	fosA	94.52	420/420	100.0	1..420	NZ_CABEGG010000065.1 Klebsiella variicola isolate k_variicola_5, whole genome shotgun sequence	74322..74741	Fosfomycin resistance	ACZD01000244
GCF_901521565.1	fosA	94.52	420/420	100.0	1..420	NZ_CABEGE010000039.1 Klebsiella variicola isolate k_variicola_2, whole genome shotgun sequence	18734..19153	Fosfomycin resistance	ACZD01000244
GCF_901521575.1	fosA	94.52	420/420	100.0	1..420	NZ_CABEGF010000111.1 Klebsiella variicola isolate k_variicola_4, whole genome shotgun sequence	144617..145036	Fosfomycin resistance	ACZD01000244
GCF_901521625.1	fosA	94.52	420/420	100.0	1..420	NZ_CABEGI010000113.1 Klebsiella variicola isolate k_variicola_6, whole genome shotgun sequence	24778..25197	Fosfomycin resistance	ACZD01000244
GCF_901521635.1	fosA	94.52	420/420	100.0	1..420	NZ_CABEGJ010000120.1 Klebsiella variicola isolate k_variicola_3, whole genome shotgun sequence	133082..133501	Fosfomycin resistance	ACZD01000244
GCF_902156825.1	fosA	94.05	420/420	100.0	1..420	NZ_CABGAK010000001.1 Klebsiella variicola strain EuSCAPE_DE073, whole genome shotgun sequence	4877703..4878122	Fosfomycin resistance	ACZD01000244
GCF_902387895.1	fosA	93.57	420/420	100.0	1..420	NZ_CABMNH010000010.1 Klebsiella variicola isolate MGYG-HGUT-02511, whole genome shotgun sequence	140373..140792	Fosfomycin resistance	ACZD01000244

## Sheet: Resfinder_all_genes
Query K. variicola genome (Acc. num.)	Resistance gene	Identity	Alignment Length/Gene Length	Coverage	Position in reference	Contig	Position in contig	Phenotype	Accession no.
GCF_000019565.1	blaLEN22	99.88	861/861	100.0	1..861	NC_011283.1 Klebsiella variicola strain 342, complete genome	2835134..2835994	Beta-lactam resistance	AM850912
GCF_000019565.1	fosA	94.05	420/420	100.0	1..420	NC_011283.1 Klebsiella variicola strain 342, complete genome	4916868..4917287	Fosfomycin resistance	ACZD01000244
GCF_000019565.1	oqxB	97.72	3153/3153	100.0	1..3153	NC_011283.1 Klebsiella variicola strain 342, complete genome	1175337..1178489	Quinolone resistance	EU370913
GCF_000019565.1	oqxA	96.34	1176/1176	100.0	1..1176	NC_011283.1 Klebsiella variicola strain 342, complete genome	1178513..1179688	Quinolone resistance	EU370913
GCF_000025465.1	blaLEN13	100.00	789/789	100.0	1..789	NC_013850.1 Klebsiella variicola At-22, complete genome	2842033..2842821	Beta-lactam resistance	AJ635403
GCF_000025465.1	fosA	94.76	420/420	100.0	1..420	NC_013850.1 Klebsiella variicola At-22, complete genome	4779826..4780245	Fosfomycin resistance	ACZD01000244
GCF_000025465.1	oqxB	97.84	3153/3153	100.0	1..3153	NC_013850.1 Klebsiella variicola At-22, complete genome	1170684..1173836	Quinolone resistance	EU370913
GCF_000025465.1	oqxA	96.26	1176/1176	100.0	1..1176	NC_013850.1 Klebsiella variicola At-22, complete genome	1173860..1175035	Quinolone resistance	EU370913
GCF_000163075.1	blaLEN16	99.88	861/861	100.0	1..861	NZ_GG745508.1 Klebsiella variicola strain 1_1_55 supercont1.1, whole genome shotgun sequence	1549050..1549910	Beta-lactam resistance	AY743416
GCF_000163075.1	fosA	93.81	420/420	100.0	1..420	NZ_GG745513.1 Klebsiella variicola strain 1_1_55 supercont1.6, whole genome shotgun sequence	348784..349203	Fosfomycin resistance	ACZD01000244
GCF_000163075.1	oqxB	97.78	3153/3153	100.0	1..3153	NZ_GG745510.1 Klebsiella variicola strain 1_1_55 supercont1.3, whole genome shotgun sequence	35536..38688	Quinolone resistance	EU370913
GCF_000163075.1	oqxA	96.94	1176/1176	100.0	1..1176	NZ_GG745510.1 Klebsiella variicola strain 1_1_55 supercont1.3, whole genome shotgun sequence	34337..35512	Quinolone resistance	EU370913
GCF_000492475.1	blaLEN16	99.88	861/861	100.0	1..861	NZ_KI535485.1 Klebsiella variicola strain UCICRE 10 addTz-supercont-complete, whole genome shotgun sequence	2621116..2621976	Beta-lactam resistance	AY743416
GCF_000492475.1	fosA	93.81	420/420	100.0	1..420	NZ_KI535485.1 Klebsiella variicola strain UCICRE 10 addTz-supercont-complete, whole genome shotgun sequence	646061..646480	Fosfomycin resistance	ACZD01000244
GCF_000492475.1	oqxB	97.75	3153/3153	100.0	1..3153	NZ_KI535485.1 Klebsiella variicola strain UCICRE 10 addTz-supercont-complete, whole genome shotgun sequence	4157089..4160241	Quinolone resistance	EU370913
GCF_000492475.1	oqxA	96.09	1176/1176	100.0	1..1176	NZ_KI535485.1 Klebsiella variicola strain UCICRE 10 addTz-supercont-complete, whole genome shotgun sequence	4155890..4157065	Quinolone resistance	EU370913
GCF_000492835.1	blaLEN13	100.00	789/789	100.0	1..789	NZ_KI535604.1 Klebsiella variicola strain MGH 40 addTu-supercont1.1, whole genome shotgun sequence	1952731..1953519	Beta-lactam resistance	AJ635403
GCF_000492835.1	fosA	93.33	420/420	100.0	1..420	NZ_KI535604.1 Klebsiella variicola strain MGH 40 addTu-supercont1.1, whole genome shotgun sequence	24587..25006	Fosfomycin resistance	ACWO01000079
GCF_000492835.1	oqxB	97.68	3153/3153	100.0	1..3153	NZ_KI535605.1 Klebsiella variicola strain MGH 40 addTu-supercont1.2, whole genome shotgun sequence	60923..64075	Quinolone resistance	EU370913
GCF_000492835.1	oqxA	96.85	1176/1176	100.0	1..1176	NZ_KI535605.1 Klebsiella variicola strain MGH 40 addTu-supercont1.2, whole genome shotgun sequence	59724..60899	Quinolone resistance	EU370913
GCF_000493095.1	blaLEN2	99.77	861/861	100.0	1..861	NZ_KI535672.1 Klebsiella variicola strain MGH 20 addSK-supercont1.2, whole genome shotgun sequence	1688189..1689049	Beta-lactam resistance	AY037780
GCF_000493095.1	fosA	94.05	420/420	100.0	1..420	NZ_KI535671.1 Klebsiella variicola strain MGH 20 addSK-supercont1.1, whole genome shotgun sequence	409698..410117	Fosfomycin resistance	ACZD01000244
GCF_000493095.1	oqxB	97.81	3153/3153	100.0	1..3153	NZ_KI535672.1 Klebsiella variicola strain MGH 20 addSK-supercont1.2, whole genome shotgun sequence	3343178..3346330	Quinolone resistance	EU370913
GCF_000493095.1	oqxA	96.34	1176/1176	100.0	1..1176	NZ_KI535672.1 Klebsiella variicola strain MGH 20 addSK-supercont1.2, whole genome shotgun sequence	3341979..3343154	Quinolone resistance	EU370913
GCF_000567005.1	blaLEN16	100.00	861/861	100.0	1..861	NZ_KK036666.1 Klebsiella variicola strain UCI 18 adjcN-supercont1.1, whole genome shotgun sequence	1689751..1690611	Beta-lactam resistance	AY743416
GCF_000567005.1	fosA	94.52	420/420	100.0	1..420	NZ_KK036668.1 Klebsiella variicola strain UCI 18 adjcN-supercont1.3, whole genome shotgun sequence	27443..27862	Fosfomycin resistance	ACZD01000244
GCF_000567005.1	oqxB	97.59	3153/3153	100.0	1..3153	NZ_KK036667.1 Klebsiella variicola strain UCI 18 adjcN-supercont1.2, whole genome shotgun sequence	33567..36719	Quinolone resistance	EU370913
GCF_000567005.1	oqxA	96.43	1176/1176	100.0	1..1176	NZ_KK036667.1 Klebsiella variicola strain UCI 18 adjcN-supercont1.2, whole genome shotgun sequence	32368..33543	Quinolone resistance	EU370913
GCF_000692995.1	blaLEN9	99.87	789/789	100.0	1..789	NZ_KK736632.1 Klebsiella variicola strain BIDMC 61 aeebd-supercont1.1, whole genome shotgun sequence	1655024..1655812	Beta-lactam resistance	AJ635405
GCF_000692995.1	fosA	93.57	420/420	100.0	1..420	NZ_KK736634.1 Klebsiella variicola strain BIDMC 61 aeebd-supercont1.3, whole genome shotgun sequence	24570..24989	Fosfomycin resistance	ACZD01000244
GCF_000692995.1	oqxB	97.72	3153/3153	100.0	1..3153	NZ_KK736632.1 Klebsiella variicola strain BIDMC 61 aeebd-supercont1.1, whole genome shotgun sequence	3388824..3391976	Quinolone resistance	EU370913
GCF_000692995.1	oqxA	96.43	1176/1176	100.0	1..1176	NZ_KK736632.1 Klebsiella variicola strain BIDMC 61 aeebd-supercont1.1, whole genome shotgun sequence	3387625..3388800	Quinolone resistance	EU370913
GCF_000694595.1	blaLEN16	99.65	861/861	100.0	1..861	NZ_KK737584.1 Klebsiella variicola strain MGH 68 aeebs-supercont1.1, whole genome shotgun sequence	1944964..1945824	Beta-lactam resistance	AY743416
GCF_000694595.1	fosA	94.29	420/420	100.0	1..420	NZ_KK737584.1 Klebsiella variicola strain MGH 68 aeebs-supercont1.1, whole genome shotgun sequence	16097..16516	Fosfomycin resistance	ACZD01000244
GCF_000694595.1	oqxB	97.62	3153/3153	100.0	1..3153	NZ_KK737585.1 Klebsiella variicola strain MGH 68 aeebs-supercont1.2, whole genome shotgun sequence	59966..63118	Quinolone resistance	EU370913
GCF_000694595.1	oqxA	96.00	1176/1176	100.0	1..1176	NZ_KK737585.1 Klebsiella variicola strain MGH 68 aeebs-supercont1.2, whole genome shotgun sequence	58767..59942	Quinolone resistance	EU370913
GCF_000694735.1	blaLEN13	100.00	789/789	100.0	1..789	NZ_KK737658.1 Klebsiella variicola strain MGH 76 aedYL-supercont1.1, whole genome shotgun sequence	1766267..1767055	Beta-lactam resistance	AJ635403
GCF_000694735.1	fosA	94.29	420/420	100.0	1..420	NZ_KK737660.1 Klebsiella variicola strain MGH 76 aedYL-supercont1.3, whole genome shotgun sequence	24529..24948	Fosfomycin resistance	ACZD01000244
GCF_000694735.1	oqxB	97.75	3153/3153	100.0	1..3153	NZ_KK737661.1 Klebsiella variicola strain MGH 76 aedYL-supercont1.4, whole genome shotgun sequence	31768..34920	Quinolone resistance	EU370913
GCF_000694735.1	oqxA	96.26	1176/1176	100.0	1..1176	NZ_KK737661.1 Klebsiella variicola strain MGH 76 aedYL-supercont1.4, whole genome shotgun sequence	30569..31744	Quinolone resistance	EU370913
GCF_000694775.1	blaLEN9	99.87	789/789	100.0	1..789	NZ_KK737686.1 Klebsiella variicola strain MGH 80 aeebo-supercont1.1, whole genome shotgun sequence	1628392..1629180	Beta-lactam resistance	AJ635405
GCF_000694775.1	fosA	94.52	420/420	100.0	1..420	NZ_KK737688.1 Klebsiella variicola strain MGH 80 aeebo-supercont1.3, whole genome shotgun sequence	27594..28013	Fosfomycin resistance	ACZD01000244
GCF_000694775.1	oqxB	97.81	3153/3153	100.0	1..3153	NZ_KK737687.1 Klebsiella variicola strain MGH 80 aeebo-supercont1.2, whole genome shotgun sequence	66418..69570	Quinolone resistance	EU370913
GCF_000694775.1	oqxA	96.77	1176/1176	100.0	1..1176	NZ_KK737687.1 Klebsiella variicola strain MGH 80 aeebo-supercont1.2, whole genome shotgun sequence	65219..66394	Quinolone resistance	EU370913
GCF_000786375.2	aac(6')-Ib-cr	100.00	600/600	100.0	1..600	NZ_JRTV01000001.1 Klebsiella variicola strain 223/14 Contig_4, whole genome shotgun sequence	52067..52666	Fluoroquinolone and aminoglycoside resistance	DQ303918
GCF_000786375.2	blaLEN16	99.77	861/861	100.0	1..861	NZ_JRTV01000011.1 Klebsiella variicola strain 223/14 Contig_0, whole genome shotgun sequence	1747363..1748223	Beta-lactam resistance	AY743416
GCF_000786375.2	blaCTX-M-15	100.00	876/876	100.0	1..876	NZ_JRTV01000003.1 Klebsiella variicola strain 223/14 Contig_1, whole genome shotgun sequence	304905..305780	Beta-lactam resistance Alternate name; UOE-1	AY044436
GCF_000786375.2	blaTEM-1C	100.00	861/861	100.0	1..861	NZ_JRTV01000003.1 Klebsiella variicola strain 223/14 Contig_1, whole genome shotgun sequence	308602..309462	Beta-lactam resistance Alternate name; RblaTEM-1	FJ560503
GCF_000786375.2	blaOXA-1	100.00	831/831	100.0	1..831	NZ_JRTV01000001.1 Klebsiella variicola strain 223/14 Contig_4, whole genome shotgun sequence	52797..53627	Beta-lactam resistance	HQ170510
GCF_000786375.2	blaKPC-6	100.00	882/882	100.0	1..882	NZ_JRTV01000008.1 Klebsiella variicola strain 223/14 Contig_7, whole genome shotgun sequence	12088..12969	Beta-lactam resistance	EU555534
GCF_000786375.2	blaKPC-8	99.89	882/882	100.0	1..882	NZ_JRTV01000009.1 Klebsiella variicola strain 223/14 Contig_8, whole genome shotgun sequence	12028..12909	Beta-lactam resistance	FJ234412
GCF_000786375.2	blaKPC-4	99.89	882/882	100.0	1..882	NZ_JRTV01000009.1 Klebsiella variicola strain 223/14 Contig_8, whole genome shotgun sequence	12028..12909	Beta-lactam resistance	FJ473382
GCF_000786375.2	blaKPC-2	99.89	882/882	100.0	1..882	NZ_JRTV01000009.1 Klebsiella variicola strain 223/14 Contig_8, whole genome shotgun sequence	12028..12909	Beta-lactam resistance	AY034847
GCF_000786375.2	fosA	93.81	420/420	100.0	1..420	NZ_JRTV01000011.1 Klebsiella variicola strain 223/14 Contig_0, whole genome shotgun sequence	5246091..5246510	Fosfomycin resistance	ACZD01000244
GCF_000786375.2	mph(A)	100.00	906/906	100.0	1..906	NZ_JRTV01000003.1 Klebsiella variicola strain 223/14 Contig_1, whole genome shotgun sequence	214099..215004	Macrolide resistance	D16251
GCF_000786375.2	mph(A)	99.67	922/921	100.0	1..921	NZ_JRTV01000001.1 Klebsiella variicola strain 223/14 Contig_4, whole genome shotgun sequence	5358..6279	Macrolide resistance	U36578
GCF_000786375.2	catB3	100.00	633/633	100.0	1..633	NZ_JRTV01000001.1 Klebsiella variicola strain 223/14 Contig_4, whole genome shotgun sequence	53765..54397	Phenicol resistance	U13880
GCF_000786375.2	oqxB	97.65	3153/3153	100.0	1..3153	NZ_JRTV01000011.1 Klebsiella variicola strain 223/14 Contig_0, whole genome shotgun sequence	3322136..3325288	Quinolone resistance	EU370913
GCF_000786375.2	oqxA	96.43	1176/1176	100.0	1..1176	NZ_JRTV01000011.1 Klebsiella variicola strain 223/14 Contig_0, whole genome shotgun sequence	3320937..3322112	Quinolone resistance	EU370913
GCF_000786375.2	qnrS1	100.00	657/657	100.0	1..657	NZ_JRTV01000003.1 Klebsiella variicola strain 223/14 Contig_1, whole genome shotgun sequence	285097..285753	Quinolone resistance	AB187515
GCF_000786375.2	aac(6')-Ib-cr	100.00	600/600	100.0	1..600	NZ_JRTV01000001.1 Klebsiella variicola strain 223/14 Contig_4, whole genome shotgun sequence	52067..52666	Fluoroquinolone and aminoglycoside resistance	DQ303918
GCF_000786375.2	ARR-3	100.00	453/453	100.0	1..453	NZ_JRTV01000001.1 Klebsiella variicola strain 223/14 Contig_4, whole genome shotgun sequence	54482..54934	Rifampicin resistance	JF806499
GCF_000786375.2	sul1	100.00	840/840	100.0	1..840	NZ_JRTV01000003.1 Klebsiella variicola strain 223/14 Contig_1, whole genome shotgun sequence	293577..294416	Sulphonamide resistance	U12338
GCF_000786375.2	sul1	99.88	867/867	100.0	1..867	NZ_JRTV01000001.1 Klebsiella variicola strain 223/14 Contig_4, whole genome shotgun sequence	55471..56337	Sulphonamide resistance	EU780013
GCF_000786375.2	tet(A)	99.83	1200/1200	9983333333333330	1..1200	NZ_JRTV01000003.1 Klebsiella variicola strain 223/14 Contig_1, whole genome shotgun sequence	297166..298363	Tetracycline resistance	AJ517790
GCF_000786375.2	tet(C)	99.75	1191/1191	100.0	1..1191	NZ_JRTV01000006.1 Klebsiella variicola strain 223/14 Contig_2, whole genome shotgun sequence	36302..37492	Tetracycline resistance	AF055345
GCF_000786375.2	dfrA1	100.00	474/474	100.0	1..474	NZ_JRTV01000003.1 Klebsiella variicola strain 223/14 Contig_1, whole genome shotgun sequence	295461..295934	Trimethoprim resistance	X00926
GCF_000812205.2	blaLEN17	99.88	861/861	100.0	1..861	NZ_CP009274.2 Klebsiella variicola strain DX120E chromosome, complete genome	2871070..2871930	Beta-lactam resistance	EF205593
GCF_000812205.2	oqxB	97.62	3153/3153	100.0	1..3153	NZ_CP009274.2 Klebsiella variicola strain DX120E chromosome, complete genome	1161820..1164972	Quinolone resistance	EU370913
GCF_000812205.2	oqxA	95.41	1176/1176	100.0	1..1176	NZ_CP009274.2 Klebsiella variicola strain DX120E chromosome, complete genome	1164996..1166171	Quinolone resistance	EU370913
GCF_000826565.1	aph(3')-XV	100.00	795/795	100.0	1..795	NZ_CDMV01000051.1 Klebsiella variicola strain 801, whole genome shotgun sequence	2108..2902	Aminoglycoside resistance	Y18050
GCF_000826565.1	ant(2'')-Ia	100.00	534/534	100.0	1..534	NZ_CDMV01000051.1 Klebsiella variicola strain 801, whole genome shotgun sequence	1516..2049	Aminoglycoside resistance Alternate name; ant(2'')-Ia	X04555
GCF_000826565.1	blaLEN13	99.75	789/789	100.0	1..789	NZ_CDMV01000010.1 Klebsiella variicola strain 801, whole genome shotgun sequence	131945..132733	Beta-lactam resistance	AJ635403
GCF_000826565.1	blaTEM-1B	100.00	861/861	100.0	1..861	NZ_CDMV01000066.1 Klebsiella variicola strain 801, whole genome shotgun sequence	886..1746	Beta-lactam resistance Alternate name; RblaTEM-1	AY458016
GCF_000826565.1	blaSHV-12	99.88	861/861	100.0	1..861	NZ_CDMV01000075.1 Klebsiella variicola strain 801, whole genome shotgun sequence	95..955	Beta-lactam resistance Alternate name; SHV-5-2a	KF976405
GCF_000826565.1	fosA	93.33	420/420	100.0	1..420	NZ_CDMV01000035.1 Klebsiella variicola strain 801, whole genome shotgun sequence	86590..87009	Fosfomycin resistance	ACZD01000244
GCF_000826565.1	oqxB	97.75	3153/3153	100.0	1..3153	NZ_CDMV01000067.1 Klebsiella variicola strain 801, whole genome shotgun sequence	158636..161788	Quinolone resistance	EU370913
GCF_000826565.1	oqxA	96.17	1176/1176	100.0	1..1176	NZ_CDMV01000067.1 Klebsiella variicola strain 801, whole genome shotgun sequence	161812..162987	Quinolone resistance	EU370913
GCF_000826565.1	sul1	100.00	840/840	100.0	1..840	NZ_CDMV01000051.1 Klebsiella variicola strain 801, whole genome shotgun sequence	3970..4809	Sulphonamide resistance	X15024
GCF_000828055.2	blaLEN17	99.77	861/861	100.0	1..861	NZ_CP010523.2 Klebsiella variicola strain DSM 15968 chromosome, complete genome	2807330..2808190	Beta-lactam resistance	EF205593
GCF_000828055.2	fosA	93.57	420/420	100.0	1..420	NZ_CP010523.2 Klebsiella variicola strain DSM 15968 chromosome, complete genome	4819443..4819862	Fosfomycin resistance	ACZD01000244
GCF_000828055.2	oqxB	97.78	3153/3153	100.0	1..3153	NZ_CP010523.2 Klebsiella variicola strain DSM 15968 chromosome, complete genome	1190803..1193955	Quinolone resistance	EU370913
GCF_000828055.2	oqxA	96.51	1176/1176	100.0	1..1176	NZ_CP010523.2 Klebsiella variicola strain DSM 15968 chromosome, complete genome	1193979..1195154	Quinolone resistance	EU370913
GCF_000941635.1	blaLEN8	99.87	789/789	100.0	1..789	NZ_CEGG01000030.1 Klebsiella variicola strain 8917, whole genome shotgun sequence	7391..8179	Beta-lactam resistance	AJ635424
GCF_000941635.1	fosA	92.86	420/420	100.0	1..420	NZ_CEGG01000070.1 Klebsiella variicola strain 8917, whole genome shotgun sequence	17615..18034	Fosfomycin resistance	ACZD01000244
GCF_000941635.1	oqxB	97.62	3153/3153	100.0	1..3153	NZ_CEGG01000008.1 Klebsiella variicola strain 8917, whole genome shotgun sequence	154783..157935	Quinolone resistance	EU370913
GCF_000941635.1	oqxA	96.26	1176/1176	100.0	1..1176	NZ_CEGG01000008.1 Klebsiella variicola strain 8917, whole genome shotgun sequence	157959..159134	Quinolone resistance	EU370913
GCF_000942155.1	blaLEN8	99.87	789/789	100.0	1..789	NZ_CDQZ01000676.1 Klebsiella variicola strain 1f2B, whole genome shotgun sequence	334..1122	Beta-lactam resistance	AJ635424
GCF_000942155.1	fosA	93.10	420/420	100.0	1..420	NZ_CDQZ01000044.1 Klebsiella variicola strain 1f2B, whole genome shotgun sequence	31142..31561	Fosfomycin resistance	ACZD01000244
GCF_000942155.1	oqxB	97.78	3153/3153	100.0	1..3153	NZ_CDQZ01000199.1 Klebsiella variicola strain 1f2B, whole genome shotgun sequence	1915..5067	Quinolone resistance	EU370913
GCF_000942155.1	oqxA	96.43	1176/1176	100.0	1..1176	NZ_CDQZ01000199.1 Klebsiella variicola strain 1f2B, whole genome shotgun sequence	5091..6266	Quinolone resistance	EU370913
GCF_000943135.1	blaLEN8	99.87	789/789	100.0	1..789	NZ_CDPS01000075.1 Klebsiella variicola strain 2b2A, whole genome shotgun sequence	43453..44241	Beta-lactam resistance	AJ635424
GCF_000943135.1	fosA	93.10	420/420	100.0	1..420	NZ_CDPS01000245.1 Klebsiella variicola strain 2b2A, whole genome shotgun sequence	7180..7599	Fosfomycin resistance	ACZD01000244
GCF_000943135.1	oqxB	97.90	2996/3153	9502061528702820	1..2996	NZ_CDPS01000057.1 Klebsiella variicola strain 2b2A, whole genome shotgun sequence	4947..7942	Quinolone resistance	EU370913
GCF_000943135.1	oqxA	96.43	1176/1176	100.0	1..1176	NZ_CDPS01000057.1 Klebsiella variicola strain 2b2A, whole genome shotgun sequence	3748..4923	Quinolone resistance	EU370913
GCF_000986855.1	blaLEN7	99.75	789/789	100.0	1..789	NZ_LBCM01000001.1 Klebsiella variicola strain CICC10011 Contig_1_, whole genome shotgun sequence	150210..150998	Beta-lactam resistance	AJ635425
GCF_000986855.1	fosA	93.10	420/420	100.0	1..420	NZ_LBCM01000036.1 Klebsiella variicola strain CICC10011 Contig_36_, whole genome shotgun sequence	86530..86949	Fosfomycin resistance	ACZD01000244
GCF_000986855.1	oqxB	97.75	3153/3153	100.0	1..3153	NZ_LBCM01000019.1 Klebsiella variicola strain CICC10011 Contig_19_, whole genome shotgun sequence	73222..76374	Quinolone resistance	EU370913
GCF_000986855.1	oqxA	96.17	1176/1176	100.0	1..1176	NZ_LBCM01000019.1 Klebsiella variicola strain CICC10011 Contig_19_, whole genome shotgun sequence	76398..77573	Quinolone resistance	EU370913
GCF_001006575.1	blaLEN19	98.37	861/861	100.0	1..861	NZ_JSWX01000006.1 Klebsiella variicola strain B1 contig6, whole genome shotgun sequence	390347..391207	Beta-lactam resistance	AM850909
GCF_001006575.1	blaLEN16	98.37	861/861	100.0	1..861	NZ_JSWX01000006.1 Klebsiella variicola strain B1 contig6, whole genome shotgun sequence	390347..391207	Beta-lactam resistance	AY743416
GCF_001006575.1	fosA	94.05	420/420	100.0	1..420	NZ_JSWX01000025.1 Klebsiella variicola strain B1 contig25, whole genome shotgun sequence	299187..299606	Fosfomycin resistance	ACZD01000244
GCF_001006575.1	oqxB	97.68	3153/3153	100.0	1..3153	NZ_JSWX01000040.1 Klebsiella variicola strain B1 contig40, whole genome shotgun sequence	31828..34980	Quinolone resistance	EU370913
GCF_001006575.1	oqxA	96.26	1176/1176	100.0	1..1176	NZ_JSWX01000040.1 Klebsiella variicola strain B1 contig40, whole genome shotgun sequence	30629..31804	Quinolone resistance	EU370913
GCF_001006625.1	blaLEN9	99.87	789/789	100.0	1..789	NZ_JSXA01000023.1 Klebsiella variicola strain CH4 contig23, whole genome shotgun sequence	3999..4787	Beta-lactam resistance	AJ635405
GCF_001006625.1	fosA	93.57	420/420	100.0	1..420	NZ_JSXA01000022.1 Klebsiella variicola strain CH4 contig22, whole genome shotgun sequence	341168..341587	Fosfomycin resistance	ACZD01000244
GCF_001006625.1	oqxB	97.75	3153/3153	100.0	1..3153	NZ_JSXA01000026.1 Klebsiella variicola strain CH4 contig26, whole genome shotgun sequence	53964..57116	Quinolone resistance	EU370913
GCF_001006625.1	oqxA	96.43	1176/1176	100.0	1..1176	NZ_JSXA01000026.1 Klebsiella variicola strain CH4 contig26, whole genome shotgun sequence	57140..58315	Quinolone resistance	EU370913
GCF_001033575.1	blaLEN22	100.00	861/861	100.0	1..861	NZ_KQ089393.1 Klebsiella variicola strain MGH92 aeusm-supercont1.1, whole genome shotgun sequence	1048950..1049810	Beta-lactam resistance	AM850912
GCF_001033575.1	fosA	93.81	420/420	100.0	1..420	NZ_KQ089398.1 Klebsiella variicola strain MGH92 aeusm-supercont1.6, whole genome shotgun sequence	15446..15865	Fosfomycin resistance	ACZD01000244
GCF_001033575.1	oqxB	97.75	3153/3153	100.0	1..3153	NZ_KQ089394.1 Klebsiella variicola strain MGH92 aeusm-supercont1.2, whole genome shotgun sequence	32348..35500	Quinolone resistance	EU370913
GCF_001033575.1	oqxA	96.94	1176/1176	100.0	1..1176	NZ_KQ089394.1 Klebsiella variicola strain MGH92 aeusm-supercont1.2, whole genome shotgun sequence	31149..32324	Quinolone resistance	EU370913
GCF_001033825.1	blaLEN16	100.00	861/861	100.0	1..861	NZ_KQ089518.1 Klebsiella variicola strain MGH114 aetgy-supercont1.1, whole genome shotgun sequence	1706951..1707811	Beta-lactam resistance	AY743416
GCF_001033825.1	fosA	94.52	420/420	100.0	1..420	NZ_KQ089520.1 Klebsiella variicola strain MGH114 aetgy-supercont1.3, whole genome shotgun sequence	24629..25048	Fosfomycin resistance	ACZD01000244
GCF_001033825.1	oqxB	97.59	3153/3153	100.0	1..3153	NZ_KQ089519.1 Klebsiella variicola strain MGH114 aetgy-supercont1.2, whole genome shotgun sequence	31920..35072	Quinolone resistance	EU370913
GCF_001033825.1	oqxA	96.43	1176/1176	100.0	1..1176	NZ_KQ089519.1 Klebsiella variicola strain MGH114 aetgy-supercont1.2, whole genome shotgun sequence	30721..31896	Quinolone resistance	EU370913
GCF_001034045.1	blaLEN2	99.88	861/861	100.0	1..861	NZ_KQ089631.1 Klebsiella variicola strain BIDMC88 aeusr-supercont1.1, whole genome shotgun sequence	2458931..2459791	Beta-lactam resistance	AY037780
GCF_001034045.1	fosA	94.05	420/420	100.0	1..420	NZ_KQ089631.1 Klebsiella variicola strain BIDMC88 aeusr-supercont1.1, whole genome shotgun sequence	386000..386419	Fosfomycin resistance	ACZD01000244
GCF_001034045.1	oqxB	97.72	3153/3153	100.0	1..3153	NZ_KQ089631.1 Klebsiella variicola strain BIDMC88 aeusr-supercont1.1, whole genome shotgun sequence	4089514..4092666	Quinolone resistance	EU370913
GCF_001034045.1	oqxA	96.51	1176/1176	100.0	1..1176	NZ_KQ089631.1 Klebsiella variicola strain BIDMC88 aeusr-supercont1.1, whole genome shotgun sequence	4088315..4089490	Quinolone resistance	EU370913
GCF_001065835.1	blaLEN23	99.65	861/861	100.0	1..861	NZ_JUYL01000174.1 Klebsiella variicola strain 653_KVAR 819_11122_99295, whole genome shotgun sequence	5230..6090	Beta-lactam resistance	AM850913
GCF_001065835.1	blaLEN20	99.65	861/861	100.0	1..861	NZ_JUYL01000174.1 Klebsiella variicola strain 653_KVAR 819_11122_99295, whole genome shotgun sequence	5230..6090	Beta-lactam resistance	AM850910
GCF_001065835.1	blaLEN19	99.65	861/861	100.0	1..861	NZ_JUYL01000174.1 Klebsiella variicola strain 653_KVAR 819_11122_99295, whole genome shotgun sequence	5230..6090	Beta-lactam resistance	AM850909
GCF_001065835.1	blaLEN16	99.65	861/861	100.0	1..861	NZ_JUYL01000174.1 Klebsiella variicola strain 653_KVAR 819_11122_99295, whole genome shotgun sequence	5230..6090	Beta-lactam resistance	AY743416
GCF_001065835.1	fosA	94.05	420/420	100.0	1..420	NZ_JUYL01000059.1 Klebsiella variicola strain 653_KVAR 320_14956_208435, whole genome shotgun sequence	60..479	Fosfomycin resistance	ACZD01000244
GCF_001065855.1	blaLEN7	99.75	789/789	100.0	1..789	NZ_JUXS01000088.1 Klebsiella variicola strain 671_KVAR 471_62888_963274, whole genome shotgun sequence	37234..38022	Beta-lactam resistance	AJ635425
GCF_001065855.1	fosA7	94.09	423/423	100.0	1..423	NZ_JUXS01000034.1 Klebsiella variicola strain 671_KVAR 202_95578_2035974, whole genome shotgun sequence	88443..88865	Fosfomycin resistance	LAPJ01000014
GCF_001065855.1	fosA	94.29	420/420	100.0	1..420	NZ_JUXS01000097.1 Klebsiella variicola strain 671_KVAR 533_34483_723045, whole genome shotgun sequence	24542..24961	Fosfomycin resistance	ACZD01000244
GCF_001065855.1	oqxB	97.75	3153/3153	100.0	1..3153	NZ_JUXS01000063.1 Klebsiella variicola strain 671_KVAR 337_88895_1654962, whole genome shotgun sequence	54000..57152	Quinolone resistance	EU370913
GCF_001065855.1	oqxA	96.43	1176/1176	100.0	1..1176	NZ_JUXS01000063.1 Klebsiella variicola strain 671_KVAR 337_88895_1654962, whole genome shotgun sequence	57176..58351	Quinolone resistance	EU370913
GCF_001066265.1	blaLEN2	99.77	861/861	100.0	1..861	NZ_JUTF01000045.1 Klebsiella variicola strain 780_KPNE 445_93625_1782956, whole genome shotgun sequence	40196..41056	Beta-lactam resistance	AY037780
GCF_001066265.1	fosA	94.05	420/420	100.0	1..420	NZ_JUTF01000085.1 Klebsiella variicola strain 780_KPNE 648_37787_894125_417_,...,122+, whole genome shotgun sequence	21354..21773	Fosfomycin resistance	ACZD01000244
GCF_001066265.1	oqxB	97.78	3153/3153	100.0	1..3153	NZ_JUTF01000092.1 Klebsiella variicola strain 780_KPNE 655_126238_3029485_546_,292_,517+, whole genome shotgun sequence	49560..52712	Quinolone resistance	EU370913
GCF_001066265.1	oqxA	95.24	1176/1176	100.0	1..1176	NZ_JUTF01000092.1 Klebsiella variicola strain 780_KPNE 655_126238_3029485_546_,292_,517+, whole genome shotgun sequence	48361..49536	Quinolone resistance	EU370913
GCF_001066315.1	blaLEN12	99.87	789/789	100.0	1..789	NZ_JUSW01000115.1 Klebsiella variicola strain 789_KVAR 394_69112_1224127, whole genome shotgun sequence	43134..43922	Beta-lactam resistance	AJ635406
GCF_001066315.1	fosA	94.05	420/420	100.0	1..420	NZ_JUSW01000171.1 Klebsiella variicola strain 789_KVAR 565_19363_408477_281+,417+,134+, whole genome shotgun sequence	13915..14334	Fosfomycin resistance	ACZD01000244
GCF_001066315.1	oqxB	97.78	3153/3153	100.0	1..3153	NZ_JUSW01000075.1 Klebsiella variicola strain 789_KVAR 250_70219_1526800, whole genome shotgun sequence	53996..57148	Quinolone resistance	EU370913
GCF_001066315.1	oqxA	96.17	1176/1176	100.0	1..1176	NZ_JUSW01000075.1 Klebsiella variicola strain 789_KVAR 250_70219_1526800, whole genome shotgun sequence	57172..58347	Quinolone resistance	EU370913
GCF_001066505.1	blaLEN2	99.77	861/861	100.0	1..861	NZ_JURI01000014.1 Klebsiella variicola strain 833_KPNE 49_42643_533304, whole genome shotgun sequence	1588..2448	Beta-lactam resistance	AY037780
GCF_001066505.1	fosA	94.05	420/420	100.0	1..420	NZ_JURI01000112.1 Klebsiella variicola strain 833_KPNE 503_22468_293031, whole genome shotgun sequence	21354..21773	Fosfomycin resistance	ACZD01000244
GCF_001066505.1	oqxB	97.78	3153/3153	100.0	1..3153	NZ_JURI01000203.1 Klebsiella variicola strain 833_KPNE 776_96352_1305741_669+,432+,61+, whole genome shotgun sequence	49717..52869	Quinolone resistance	EU370913
GCF_001066505.1	oqxA	95.24	1176/1176	100.0	1..1176	NZ_JURI01000203.1 Klebsiella variicola strain 833_KPNE 776_96352_1305741_669+,432+,61+, whole genome shotgun sequence	48518..49693	Quinolone resistance	EU370913
GCF_001066535.1	blaLEN2	99.77	861/861	100.0	1..861	NZ_JURG01000008.1 Klebsiella variicola strain 835_KPNE 29_24011_242400, whole genome shotgun sequence	9876..10736	Beta-lactam resistance	AY037780
GCF_001066535.1	fosA	94.05	420/420	100.0	1..420	NZ_JURG01000132.1 Klebsiella variicola strain 835_KPNE 443_15012_184212, whole genome shotgun sequence	691..1110	Fosfomycin resistance	ACZD01000244
GCF_001066535.1	oqxB	97.78	3153/3153	100.0	1..3153	NZ_JURG01000111.1 Klebsiella variicola strain 835_KPNE 367_88056_1192488, whole genome shotgun sequence	35345..38497	Quinolone resistance	EU370913
GCF_001066535.1	oqxA	95.24	1176/1176	100.0	1..1176	NZ_JURG01000111.1 Klebsiella variicola strain 835_KPNE 367_88056_1192488, whole genome shotgun sequence	38521..39696	Quinolone resistance	EU370913
GCF_001066555.1	blaLEN2	99.77	861/861	100.0	1..861	NZ_JURF01000118.1 Klebsiella variicola strain 836_KPNE 710_48163_664724_387+,682+,608+, whole genome shotgun sequence	7108..7968	Beta-lactam resistance	AY037780
GCF_001066555.1	fosA	94.05	420/420	100.0	1..420	NZ_JURF01000133.1 Klebsiella variicola strain 836_KPNE 725_26168_411775_617+,...,145+, whole genome shotgun sequence	9735..10154	Fosfomycin resistance	ACZD01000244
GCF_001066555.1	oqxB	97.78	3153/3153	100.0	1..3153	NZ_JURF01000124.1 Klebsiella variicola strain 836_KPNE 716_126238_1938518_495+,665+,562+, whole genome shotgun sequence	49560..52712	Quinolone resistance	EU370913
GCF_001066555.1	oqxA	95.24	1176/1176	100.0	1..1176	NZ_JURF01000124.1 Klebsiella variicola strain 836_KPNE 716_126238_1938518_495+,665+,562+, whole genome shotgun sequence	48361..49536	Quinolone resistance	EU370913
GCF_001067475.1	blaLEN2	99.77	861/861	100.0	1..861	NZ_JURH01000118.1 Klebsiella variicola strain 834_KPNE 714_224146_2970028_465+,...,612+, whole genome shotgun sequence	183091..183951	Beta-lactam resistance	AY037780
GCF_001067475.1	fosA	94.05	420/420	100.0	1..420	NZ_JURH01000099.1 Klebsiella variicola strain 834_KPNE 695_37618_596504_217_,474+,441+, whole genome shotgun sequence	15846..16265	Fosfomycin resistance	ACZD01000244
GCF_001067475.1	oqxB	97.78	3153/3153	100.0	1..3153	NZ_JURH01000028.1 Klebsiella variicola strain 834_KPNE 227_84573_1363837, whole genome shotgun sequence	53024..56176	Quinolone resistance	EU370913
GCF_001067475.1	oqxA	95.24	1176/1176	100.0	1..1176	NZ_JURH01000028.1 Klebsiella variicola strain 834_KPNE 227_84573_1363837, whole genome shotgun sequence	56200..57375	Quinolone resistance	EU370913
GCF_001067495.1	blaLEN2	9974874371859290	398/861	462253193960511	464..861	NZ_JURE01000060.1 Klebsiella variicola strain 837_KPNE 468_40587_555192, whole genome shotgun sequence	1..398	Beta-lactam resistance	AY037780
GCF_001067495.1	blaLEN2	100.0	295/861	3426248548199760	1..295	NZ_JURE01000091.1 Klebsiella variicola strain 837_KPNE 741_3995_42256, whole genome shotgun sequence	1..295	Beta-lactam resistance	AY037780
GCF_001067495.1	fosA	94.05	420/420	100.0	1..420	NZ_JURE01000144.1 Klebsiella variicola strain 837_KPNE 898_47373_747722_498+,720_,413+, whole genome shotgun sequence	15761..16180	Fosfomycin resistance	ACZD01000244
GCF_001067495.1	oqxB	97.78	3153/3153	100.0	1..3153	NZ_JURE01000163.1 Klebsiella variicola strain 837_KPNE 917_82195_1279575_768+,149_,289+, whole genome shotgun sequence	49711..52863	Quinolone resistance	EU370913
GCF_001067495.1	oqxA	95.24	1176/1176	100.0	1..1176	NZ_JURE01000163.1 Klebsiella variicola strain 837_KPNE 917_82195_1279575_768+,149_,289+, whole genome shotgun sequence	48512..49687	Quinolone resistance	EU370913
GCF_001068855.1	blaLEN16	99.88	861/861	100.0	1..861	NZ_JVXL01000210.1 Klebsiella variicola strain 124_ECLO 1782_78441_774751_366+,...,725+, whole genome shotgun sequence	12299..13159	Beta-lactam resistance	AY743416
GCF_001068855.1	fosA	93.10	420/420	100.0	1..420	NZ_JVXL01000019.1 Klebsiella variicola strain 124_ECLO 171_4815_52568, whole genome shotgun sequence	62..481	Fosfomycin resistance	ACZD01000244
GCF_001068855.1	oqxB	97.75	3153/3153	100.0	1..3153	NZ_JVXL01000184.1 Klebsiella variicola strain 124_ECLO 1756_35597_404974_71+,340_,460+, whole genome shotgun sequence	31702..34854	Quinolone resistance	EU370913
GCF_001068855.1	oqxA	96.17	1176/1176	100.0	1..1176	NZ_JVXL01000184.1 Klebsiella variicola strain 124_ECLO 1756_35597_404974_71+,340_,460+, whole genome shotgun sequence	30503..31678	Quinolone resistance	EU370913
GCF_001076365.1	blaLEN2	99.77	861/861	100.0	1..861	NZ_JVTE01000135.1 Klebsiella variicola strain 1335_KPNE 1212_84915_1008989_279+,31+, whole genome shotgun sequence	65675..66535	Beta-lactam resistance	AY037780
GCF_001076365.1	fosA	94.05	420/420	100.0	1..420	NZ_JVTE01000208.1 Klebsiella variicola strain 1335_KPNE 1287_42634_597010_1025+,...,988+, whole genome shotgun sequence	26475..26894	Fosfomycin resistance	ACZD01000244
GCF_001076365.1	oqxB	97.75	3153/3153	100.0	1..3153	NZ_JVTE01000084.1 Klebsiella variicola strain 1335_KPNE 825_62249_777432, whole genome shotgun sequence	53989..57141	Quinolone resistance	EU370913
GCF_001076365.1	oqxA	96.09	1176/1176	100.0	1..1176	NZ_JVTE01000084.1 Klebsiella variicola strain 1335_KPNE 825_62249_777432, whole genome shotgun sequence	57165..58340	Quinolone resistance	EU370913
GCF_001076525.1	blaLEN23	99.65	861/861	100.0	1..861	NZ_JVDU01000245.1 Klebsiella variicola strain 521_SSON 4291_23833_216034_1666+,968_,3184+, whole genome shotgun sequence	8921..9781	Beta-lactam resistance	AM850913
GCF_001076525.1	blaLEN20	99.65	861/861	100.0	1..861	NZ_JVDU01000245.1 Klebsiella variicola strain 521_SSON 4291_23833_216034_1666+,968_,3184+, whole genome shotgun sequence	8921..9781	Beta-lactam resistance	AM850910
GCF_001076525.1	blaLEN19	99.65	861/861	100.0	1..861	NZ_JVDU01000245.1 Klebsiella variicola strain 521_SSON 4291_23833_216034_1666+,968_,3184+, whole genome shotgun sequence	8921..9781	Beta-lactam resistance	AM850909
GCF_001076525.1	blaLEN16	99.65	861/861	100.0	1..861	NZ_JVDU01000245.1 Klebsiella variicola strain 521_SSON 4291_23833_216034_1666+,968_,3184+, whole genome shotgun sequence	8921..9781	Beta-lactam resistance	AY743416
GCF_001076525.1	fosA	94.05	420/420	100.0	1..420	NZ_JVDU01000433.1 Klebsiella variicola strain 521_SSON 4491_47660_642314_4005+,...,2979+, whole genome shotgun sequence	31334..31753	Fosfomycin resistance	ACZD01000244
GCF_001076525.1	oqxA	96.68	1176/1176	100.0	1..1176	NZ_JVDU01000369.1 Klebsiella variicola strain 521_SSON 4423_8179_88321_3272_,4099_,897+, whole genome shotgun sequence	3759..4934	Quinolone resistance	EU370913
GCF_001076915.1	blaLEN23	99.65	861/861	100.0	1..861	NZ_JVDR01000009.1 Klebsiella variicola strain 524_SBOY 136_68768_1062489, whole genome shotgun sequence	24803..25663	Beta-lactam resistance	AM850913
GCF_001076915.1	blaLEN20	99.65	861/861	100.0	1..861	NZ_JVDR01000009.1 Klebsiella variicola strain 524_SBOY 136_68768_1062489, whole genome shotgun sequence	24803..25663	Beta-lactam resistance	AM850910
GCF_001076915.1	blaLEN19	99.65	861/861	100.0	1..861	NZ_JVDR01000009.1 Klebsiella variicola strain 524_SBOY 136_68768_1062489, whole genome shotgun sequence	24803..25663	Beta-lactam resistance	AM850909
GCF_001076915.1	blaLEN16	99.65	861/861	100.0	1..861	NZ_JVDR01000009.1 Klebsiella variicola strain 524_SBOY 136_68768_1062489, whole genome shotgun sequence	24803..25663	Beta-lactam resistance	AY743416
GCF_001076915.1	fosA	94.05	420/420	100.0	1..420	NZ_JVDR01000206.1 Klebsiella variicola strain 524_SBOY 2712_47518_930687_758_,...,343+, whole genome shotgun sequence	15766..16185	Fosfomycin resistance	ACZD01000244
GCF_001076915.1	oqxB	97.88	3153/3153	100.0	1..3153	NZ_JVDR01000092.1 Klebsiella variicola strain 524_SBOY 1691_9628_167865, whole genome shotgun sequence	5893..9045	Quinolone resistance	EU370913
GCF_001076915.1	oqxA	96.68	1176/1176	100.0	1..1176	NZ_JVDR01000092.1 Klebsiella variicola strain 524_SBOY 1691_9628_167865, whole genome shotgun sequence	4694..5869	Quinolone resistance	EU370913
GCF_001187805.1	blaLEN16	100.00	861/861	100.0	1..861	NZ_LFYK01000028.1 Klebsiella variicola strain NL49 scaffold_27, whole genome shotgun sequence	25236..26096	Beta-lactam resistance	AY743416
GCF_001187805.1	fosA	93.57	420/420	100.0	1..420	NZ_LFYK01000009.1 Klebsiella variicola strain NL49 scaffold_8, whole genome shotgun sequence	24590..25009	Fosfomycin resistance	ACZD01000244
GCF_001187805.1	oqxB	97.75	3153/3153	100.0	1..3153	NZ_LFYK01000001.1 Klebsiella variicola strain NL49 scaffold_0, whole genome shotgun sequence	669200..672352	Quinolone resistance	EU370913
GCF_001187805.1	oqxA	96.09	1176/1176	100.0	1..1176	NZ_LFYK01000001.1 Klebsiella variicola strain NL49 scaffold_0, whole genome shotgun sequence	672376..673551	Quinolone resistance	EU370913
GCF_001187825.1	blaLEN16	100.00	861/861	100.0	1..861	NZ_LGAW01000027.1 Klebsiella variicola strain NL58 scaffold_26, whole genome shotgun sequence	25236..26096	Beta-lactam resistance	AY743416
GCF_001187825.1	fosA	93.57	420/420	100.0	1..420	NZ_LGAW01000008.1 Klebsiella variicola strain NL58 scaffold_7, whole genome shotgun sequence	24590..25009	Fosfomycin resistance	ACZD01000244
GCF_001187825.1	oqxB	97.75	3153/3153	100.0	1..3153	NZ_LGAW01000002.1 Klebsiella variicola strain NL58 scaffold_1, whole genome shotgun sequence	669211..672363	Quinolone resistance	EU370913
GCF_001187825.1	oqxA	96.09	1176/1176	100.0	1..1176	NZ_LGAW01000002.1 Klebsiella variicola strain NL58 scaffold_1, whole genome shotgun sequence	672387..673562	Quinolone resistance	EU370913
GCF_001261795.1	blaLEN7	100.00	789/789	100.0	1..789	NZ_CXPA01000063.1 Klebsiella variicola isolate T29A, whole genome shotgun sequence	153526..154314	Beta-lactam resistance	AJ635425
GCF_001261795.1	fosA	94.05	420/420	100.0	1..420	NZ_CXPA01000106.1 Klebsiella variicola isolate T29A, whole genome shotgun sequence	17628..18047	Fosfomycin resistance	ACZD01000244
GCF_001261795.1	oqxB	97.78	3153/3153	100.0	1..3153	NZ_CXPA01000040.1 Klebsiella variicola isolate T29A, whole genome shotgun sequence	81313..84465	Quinolone resistance	EU370913
GCF_001261795.1	oqxA	96.43	1176/1176	100.0	1..1176	NZ_CXPA01000040.1 Klebsiella variicola isolate T29A, whole genome shotgun sequence	84489..85664	Quinolone resistance	EU370913
GCF_001261815.1	blaLEN8	99.87	789/789	100.0	1..789	NZ_CXOY01000022.1 Klebsiella variicola isolate 3, whole genome shotgun sequence	1045958..1046746	Beta-lactam resistance	AJ635424
GCF_001261815.1	fosA	94.29	420/420	100.0	1..420	NZ_CXOY01000009.1 Klebsiella variicola isolate 3, whole genome shotgun sequence	17598..18017	Fosfomycin resistance	ACZD01000244
GCF_001261815.1	oqxB	97.81	3153/3153	100.0	1..3153	NZ_CXOY01000018.1 Klebsiella variicola isolate 3, whole genome shotgun sequence	170132..173284	Quinolone resistance	EU370913
GCF_001261815.1	oqxA	96.26	1176/1176	100.0	1..1176	NZ_CXOY01000018.1 Klebsiella variicola isolate 3, whole genome shotgun sequence	173308..174483	Quinolone resistance	EU370913
GCF_001261835.1	blaLEN8	99.87	789/789	100.0	1..789	NZ_CXPC01000188.1 Klebsiella variicola isolate 6A2, whole genome shotgun sequence	6038..6826	Beta-lactam resistance	AJ635424
GCF_001261835.1	fosA	94.29	420/420	100.0	1..420	NZ_CXPC01000063.1 Klebsiella variicola isolate 6A2, whole genome shotgun sequence	5442..5861	Fosfomycin resistance	ACZD01000244
GCF_001261835.1	oqxB	97.81	3153/3153	100.0	1..3153	NZ_CXPC01000140.1 Klebsiella variicola isolate 6A2, whole genome shotgun sequence	2492..5644	Quinolone resistance	EU370913
GCF_001261835.1	oqxA	96.26	1176/1176	100.0	1..1176	NZ_CXPC01000140.1 Klebsiella variicola isolate 6A2, whole genome shotgun sequence	5668..6843	Quinolone resistance	EU370913
GCF_001261855.1	blaLEN16	99.77	861/861	100.0	1..861	NZ_CXPB01000032.1 Klebsiella variicola isolate 4880, whole genome shotgun sequence	60039..60899	Beta-lactam resistance	AY743416
GCF_001261855.1	fosA	94.05	420/420	100.0	1..420	NZ_CXPB01000057.1 Klebsiella variicola isolate 4880, whole genome shotgun sequence	17608..18027	Fosfomycin resistance	ACZD01000244
GCF_001261855.1	oqxB	97.68	3153/3153	100.0	1..3153	NZ_CXPB01000007.1 Klebsiella variicola isolate 4880, whole genome shotgun sequence	73854..77006	Quinolone resistance	EU370913
GCF_001261855.1	oqxA	96.51	1176/1176	100.0	1..1176	NZ_CXPB01000007.1 Klebsiella variicola isolate 4880, whole genome shotgun sequence	77030..78205	Quinolone resistance	EU370913
GCF_001261855.1	qnrB19	100.00	645/645	100.0	1..645	NZ_CXPB01000081.1 Klebsiella variicola isolate 4880, whole genome shotgun sequence	2329..2973	Quinolone resistance	EU432277
GCF_001261875.1	blaLEN17	99.88	861/861	100.0	1..861	NZ_CXOZ01000018.1 Klebsiella variicola isolate 06-268, whole genome shotgun sequence	223453..224313	Beta-lactam resistance	EF205593
GCF_001261875.1	fosA	94.05	420/420	100.0	1..420	NZ_CXOZ01000005.1 Klebsiella variicola isolate 06-268, whole genome shotgun sequence	348001..348420	Fosfomycin resistance	ACZD01000244
GCF_001261875.1	oqxB	97.78	3153/3153	100.0	1..3153	NZ_CXOZ01000016.1 Klebsiella variicola isolate 06-268, whole genome shotgun sequence	54280..57432	Quinolone resistance	EU370913
GCF_001261875.1	oqxA	95.58	1176/1176	100.0	1..1176	NZ_CXOZ01000016.1 Klebsiella variicola isolate 06-268, whole genome shotgun sequence	57456..58631	Quinolone resistance	EU370913
GCF_001317095.1	aac(6')-Ib3	100.00	555/555	100.0	1..555	NZ_LJEQ01000153.1 Klebsiella variicola strain ST1478:939997103 MIRA_rep_c153, whole genome shotgun sequence	1740..2294	Warning: gene is missing from Notes file. Please inform curator.	X60321
GCF_001317095.1	blaLEN20	99.77	861/861	100.0	1..861	NZ_LJEQ01000022.1 Klebsiella variicola strain ST1478:939997103 MIRA_c22, whole genome shotgun sequence	71236..72096	Beta-lactam resistance	AM850910
GCF_001317095.1	blaLEN19	99.77	861/861	100.0	1..861	NZ_LJEQ01000022.1 Klebsiella variicola strain ST1478:939997103 MIRA_c22, whole genome shotgun sequence	71236..72096	Beta-lactam resistance	AM850909
GCF_001317095.1	blaLEN16	99.77	861/861	100.0	1..861	NZ_LJEQ01000022.1 Klebsiella variicola strain ST1478:939997103 MIRA_c22, whole genome shotgun sequence	71236..72096	Beta-lactam resistance	AY743416
GCF_001317095.1	blaCTX-M-15	100.00	876/876	100.0	1..876	NZ_LJEQ01000153.1 Klebsiella variicola strain ST1478:939997103 MIRA_rep_c153, whole genome shotgun sequence	6335..7210	Beta-lactam resistance Alternate name; UOE-1	AY044436
GCF_001317095.1	fosA	94.05	420/420	100.0	1..420	NZ_LJEQ01000026.1 Klebsiella variicola strain ST1478:939997103 MIRA_c26, whole genome shotgun sequence	24937..25356	Fosfomycin resistance	ACZD01000244
GCF_001317095.1	oqxB	97.78	3153/3153	100.0	1..3153	NZ_LJEQ01000020.1 Klebsiella variicola strain ST1478:939997103 MIRA_c20, whole genome shotgun sequence	200348..203500	Quinolone resistance	EU370913
GCF_001317095.1	oqxA	96.51	1176/1176	100.0	1..1176	NZ_LJEQ01000020.1 Klebsiella variicola strain ST1478:939997103 MIRA_c20, whole genome shotgun sequence	203524..204699	Quinolone resistance	EU370913
GCF_001317095.1	aac(6')-Ib-cr	99.67	600/600	100.0	1..600	NZ_LJEQ01000153.1 Klebsiella variicola strain ST1478:939997103 MIRA_rep_c153, whole genome shotgun sequence	1695..2294	Fluoroquinolone and aminoglycoside resistance	DQ303918
GCF_001317095.1	qnrB1	100.00	645/645	100.0	1..645	NZ_LJEQ01000161.1 Klebsiella variicola strain ST1478:939997103 MIRA_rep_c161, whole genome shotgun sequence	1160..1804	Quinolone resistance	DQ351241
GCF_001317095.1	ARR-3	100.00	453/453	100.0	1..453	NZ_LJEQ01000153.1 Klebsiella variicola strain ST1478:939997103 MIRA_rep_c153, whole genome shotgun sequence	2391..2843	Rifampicin resistance	JF806499
GCF_001317095.1	dfrA14	100.00	474/474	100.0	1..474	NZ_LJEQ01000170.1 Klebsiella variicola strain ST1478:939997103 MIRA_rep_c170, whole genome shotgun sequence	546..1019	Trimethoprim resistance	KF921535
GCF_001463685.1	aac(2')-IIa	98.72	783/783	100.0	1..783	NZ_LNIR01000088.1 Klebsiella variicola strain 50878013 contig80, whole genome shotgun sequence	387591..388373	Warning: gene is missing from Notes file. Please inform curator.	AB669090
GCF_001463685.1	blaLEN19	99.88	861/861	100.0	1..861	NZ_LNIR01000035.1 Klebsiella variicola strain 50878013 contig32, whole genome shotgun sequence	98349..99209	Beta-lactam resistance	AM850909
GCF_001463685.1	blaLEN16	99.88	861/861	100.0	1..861	NZ_LNIR01000035.1 Klebsiella variicola strain 50878013 contig32, whole genome shotgun sequence	98349..99209	Beta-lactam resistance	AY743416
GCF_001463685.1	blaOXA-48	100.00	798/798	100.0	1..798	NZ_LNIR01000076.1 Klebsiella variicola strain 50878013 contig7, whole genome shotgun sequence	248..1045	Beta-lactam resistance	AY236073
GCF_001463685.1	fosA	93.57	420/420	100.0	1..420	NZ_LNIR01000087.1 Klebsiella variicola strain 50878013 contig8, whole genome shotgun sequence	144484..144903	Fosfomycin resistance	ACZD01000244
GCF_001463685.1	oqxB	97.81	3153/3153	100.0	1..3153	NZ_LNIR01000033.1 Klebsiella variicola strain 50878013 contig30, whole genome shotgun sequence	53709..56861	Quinolone resistance	EU370913
GCF_001463685.1	oqxA	96.68	1176/1176	100.0	1..1176	NZ_LNIR01000033.1 Klebsiella variicola strain 50878013 contig30, whole genome shotgun sequence	56885..58060	Quinolone resistance	EU370913
GCF_001463685.1	qnrS1	100.00	657/657	100.0	1..657	NZ_LNIR01000076.1 Klebsiella variicola strain 50878013 contig7, whole genome shotgun sequence	5295..5951	Quinolone resistance	AB187515
GCF_001549975.1	blaLEN16	99.77	861/861	100.0	1..861	NZ_LROX01000001.1 Klebsiella variicola strain GPKP contig1, whole genome shotgun sequence	392537..393397	Beta-lactam resistance	AY743416
GCF_001549975.1	fosA	93.81	420/420	100.0	1..420	NZ_LROX01000021.1 Klebsiella variicola strain GPKP contig21, whole genome shotgun sequence	24519..24938	Fosfomycin resistance	ACZD01000244
GCF_001549975.1	oqxB	97.75	3153/3153	100.0	1..3153	NZ_LROX01000002.1 Klebsiella variicola strain GPKP contig2, whole genome shotgun sequence	605886..609038	Quinolone resistance	EU370913
GCF_001549975.1	oqxA	96.09	1176/1176	100.0	1..1176	NZ_LROX01000002.1 Klebsiella variicola strain GPKP contig2, whole genome shotgun sequence	609062..610237	Quinolone resistance	EU370913
GCF_001617965.1	blaLEN16	99.88	861/861	100.0	1..861	NZ_LQMR01000001.1 Klebsiella variicola strain KV321 ZB100000, whole genome shotgun sequence	560197..561057	Beta-lactam resistance	AY743416
GCF_001617965.1	fosA	94.29	420/420	100.0	1..420	NZ_LQMR01000012.1 Klebsiella variicola strain KV321 ZB100011, whole genome shotgun sequence	205743..206162	Fosfomycin resistance	ACZD01000244
GCF_001617965.1	oqxB	97.75	3153/3153	100.0	1..3153	NZ_LQMR01000002.1 Klebsiella variicola strain KV321 ZB100001, whole genome shotgun sequence	31891..35043	Quinolone resistance	EU370913
GCF_001617965.1	oqxA	96.68	1176/1176	100.0	1..1176	NZ_LQMR01000002.1 Klebsiella variicola strain KV321 ZB100001, whole genome shotgun sequence	30692..31867	Quinolone resistance	EU370913
GCF_001674935.1	blaLEN16	100.00	861/861	100.0	1..861	NZ_LFQQ01000027.1 Klebsiella variicola strain NL58 scaffold_26, whole genome shotgun sequence	25236..26096	Beta-lactam resistance	AY743416
GCF_001674935.1	fosA	93.57	420/420	100.0	1..420	NZ_LFQQ01000008.1 Klebsiella variicola strain NL58 scaffold_7, whole genome shotgun sequence	24590..25009	Fosfomycin resistance	ACZD01000244
GCF_001674935.1	oqxB	97.75	3153/3153	100.0	1..3153	NZ_LFQQ01000002.1 Klebsiella variicola strain NL58 scaffold_1, whole genome shotgun sequence	669211..672363	Quinolone resistance	EU370913
GCF_001674935.1	oqxA	96.09	1176/1176	100.0	1..1176	NZ_LFQQ01000002.1 Klebsiella variicola strain NL58 scaffold_1, whole genome shotgun sequence	672387..673562	Quinolone resistance	EU370913
GCF_001875745.1	blaLEN20	99.77	861/861	100.0	1..861	NZ_MPCI01000001.1 Klebsiella variicola strain AR_0016 scaffold00001, whole genome shotgun sequence	1956281..1957141	Beta-lactam resistance	AM850910
GCF_001875745.1	blaLEN19	99.77	861/861	100.0	1..861	NZ_MPCI01000001.1 Klebsiella variicola strain AR_0016 scaffold00001, whole genome shotgun sequence	1956281..1957141	Beta-lactam resistance	AM850909
GCF_001875745.1	blaLEN16	99.77	861/861	100.0	1..861	NZ_MPCI01000001.1 Klebsiella variicola strain AR_0016 scaffold00001, whole genome shotgun sequence	1956281..1957141	Beta-lactam resistance	AY743416
GCF_001875745.1	fosA	93.81	420/420	100.0	1..420	NZ_MPCI01000001.1 Klebsiella variicola strain AR_0016 scaffold00001, whole genome shotgun sequence	5444537..5444956	Fosfomycin resistance	ACZD01000244
GCF_001875745.1	oqxB	97.81	3153/3153	100.0	1..3153	NZ_MPCI01000001.1 Klebsiella variicola strain AR_0016 scaffold00001, whole genome shotgun sequence	3601332..3604484	Quinolone resistance	EU370913
GCF_001875745.1	oqxA	96.77	1176/1176	100.0	1..1176	NZ_MPCI01000001.1 Klebsiella variicola strain AR_0016 scaffold00001, whole genome shotgun sequence	3600133..3601308	Quinolone resistance	EU370913
GCF_001969305.1	blaLEN16	99.88	861/861	100.0	1..861	NZ_CP013985.1 Klebsiella variicola strain LMG 23571 chromosome, complete genome	2755164..2756024	Beta-lactam resistance	AY743416
GCF_001969305.1	fosA	93.33	420/420	100.0	1..420	NZ_CP013985.1 Klebsiella variicola strain LMG 23571 chromosome, complete genome	4907081..4907500	Fosfomycin resistance	ACZD01000244
GCF_001969305.1	oqxB	97.84	3153/3153	100.0	1..3153	NZ_CP013985.1 Klebsiella variicola strain LMG 23571 chromosome, complete genome	1185166..1188318	Quinolone resistance	EU370913
GCF_001969305.1	oqxA	96.60	1176/1176	100.0	1..1176	NZ_CP013985.1 Klebsiella variicola strain LMG 23571 chromosome, complete genome	1188342..1189517	Quinolone resistance	EU370913
GCF_001989495.1	aph(3')-Ia	100.00	816/816	100.0	1..816	NZ_CP017283.1 Klebsiella variicola strain GJ1 plasmid pKPGJ-1a, complete sequence	15296..16111	Aminoglycoside resistance	V00359
GCF_001989495.1	aadA2	100.00	792/792	100.0	1..792	NZ_CP017283.1 Klebsiella variicola strain GJ1 plasmid pKPGJ-1a, complete sequence	11312..12103	Aminoglycoside resistance	JQ364967
GCF_001989495.1	blaLEN13	100.00	789/789	100.0	1..789	NZ_CP017284.1 Klebsiella variicola strain GJ1 chromosome, complete genome	2682177..2682965	Beta-lactam resistance	AJ635403
GCF_001989495.1	blaNDM-9	100.00	813/813	100.0	1..813	NZ_CP017283.1 Klebsiella variicola strain GJ1 plasmid pKPGJ-1a, complete sequence	4381..5193	Beta-lactam resistance	KC999080
GCF_001989495.1	fosA	94.29	420/420	100.0	1..420	NZ_CP017284.1 Klebsiella variicola strain GJ1 chromosome, complete genome	647717..648136	Fosfomycin resistance	ACZD01000244
GCF_001989495.1	oqxB	97.75	3153/3153	100.0	1..3153	NZ_CP017284.1 Klebsiella variicola strain GJ1 chromosome, complete genome	4368512..4371664	Quinolone resistance	EU370913
GCF_001989495.1	oqxA	96.26	1176/1176	100.0	1..1176	NZ_CP017284.1 Klebsiella variicola strain GJ1 chromosome, complete genome	4367313..4368488	Quinolone resistance	EU370913
GCF_001989495.1	sul1	100.00	840/840	100.0	1..840	NZ_CP017283.1 Klebsiella variicola strain GJ1 plasmid pKPGJ-1a, complete sequence	9968..10807	Sulphonamide resistance	U12338
GCF_001989495.1	dfrA12	100.00	498/498	100.0	1..498	NZ_CP017283.1 Klebsiella variicola strain GJ1 plasmid pKPGJ-1a, complete sequence	12511..13008	Trimethoprim resistance	AM040708
GCF_001989515.1	aadA2	99.87	793/792	100.0	1..792	NZ_CP017850.1 Klebsiella variicola strain GJ2 plasmid pKPGJ-2a, complete sequence	99656..100448	Aminoglycoside resistance	JQ364967
GCF_001989515.1	aph(3')-Ia	100.00	816/816	100.0	1..816	NZ_CP017852.1 Klebsiella variicola strain GJ2 plasmid pKPGJ-2c, complete sequence	17310..18125	Aminoglycoside resistance	V00359
GCF_001989515.1	blaLEN13	100.00	789/789	100.0	1..789	NZ_CP017849.1 Klebsiella variicola strain GJ2, complete genome	2682176..2682964	Beta-lactam resistance	AJ635403
GCF_001989515.1	blaNDM-9	100.00	813/813	100.0	1..813	NZ_CP017850.1 Klebsiella variicola strain GJ2 plasmid pKPGJ-2a, complete sequence	92722..93534	Beta-lactam resistance	KC999080
GCF_001989515.1	blaTEM-215	100.00	861/861	100.0	1..861	NZ_CP017852.1 Klebsiella variicola strain GJ2 plasmid pKPGJ-2c, complete sequence	2728..3588	Beta-lactam resistance	KP050492
GCF_001989515.1	fosA	94.29	420/420	100.0	1..420	NZ_CP017849.1 Klebsiella variicola strain GJ2, complete genome	647717..648136	Fosfomycin resistance	ACZD01000244
GCF_001989515.1	mph(A)	100.00	906/906	100.0	1..906	NZ_CP017852.1 Klebsiella variicola strain GJ2 plasmid pKPGJ-2c, complete sequence	15428..16333	Macrolide resistance	D16251
GCF_001989515.1	oqxB	97.75	3153/3153	100.0	1..3153	NZ_CP017849.1 Klebsiella variicola strain GJ2, complete genome	4367734..4370886	Quinolone resistance	EU370913
GCF_001989515.1	oqxA	96.26	1176/1176	100.0	1..1176	NZ_CP017849.1 Klebsiella variicola strain GJ2, complete genome	4366535..4367710	Quinolone resistance	EU370913
GCF_001989515.1	sul1	99.88	841/840	100.0	1..840	NZ_CP017850.1 Klebsiella variicola strain GJ2 plasmid pKPGJ-2a, complete sequence	98310..99150	Sulphonamide resistance	U12338
GCF_001989515.1	dfrA12	99.60	500/498	100.0	1..498	NZ_CP017850.1 Klebsiella variicola strain GJ2 plasmid pKPGJ-2a, complete sequence	100855..101354	Trimethoprim resistance	AM040708
GCF_001989535.1	aph(3')-Ia	100.00	816/816	100.0	1..816	NZ_CP017285.1 Klebsiella variicola strain GJ3 plasmid pKPGJ-3a, complete sequence	2159..2974	Aminoglycoside resistance	V00359
GCF_001989535.1	aadA2	100.00	792/792	100.0	1..792	NZ_CP017285.1 Klebsiella variicola strain GJ3 plasmid pKPGJ-3a, complete sequence	107031..107822	Aminoglycoside resistance	JQ364967
GCF_001989535.1	aph(3')-Ia	99.75	816/816	100.0	1..816	NZ_CP017287.1 Klebsiella variicola strain GJ3 plasmid pKPGJ-3c, complete sequence	9719..10534	Aminoglycoside resistance	AF498082
GCF_001989535.1	blaLEN13	100.00	789/789	100.0	1..789	NZ_CP017289.1 Klebsiella variicola strain GJ3 chromosome, complete genome	2682171..2682959	Beta-lactam resistance	AJ635403
GCF_001989535.1	blaNDM-9	100.00	813/813	100.0	1..813	NZ_CP017285.1 Klebsiella variicola strain GJ3 plasmid pKPGJ-3a, complete sequence	100100..100912	Beta-lactam resistance	KC999080
GCF_001989535.1	blaCTX-M-65	100.00	876/876	100.0	1..876	NZ_CP017287.1 Klebsiella variicola strain GJ3 plasmid pKPGJ-3c, complete sequence	23791..24666	Beta-lactam resistance	EF418608
GCF_001989535.1	blaTEM-215	100.00	861/861	100.0	1..861	NZ_CP017287.1 Klebsiella variicola strain GJ3 plasmid pKPGJ-3c, complete sequence	31195..32055	Beta-lactam resistance	KP050492
GCF_001989535.1	fosA	94.29	420/420	100.0	1..420	NZ_CP017289.1 Klebsiella variicola strain GJ3 chromosome, complete genome	647717..648136	Fosfomycin resistance	ACZD01000244
GCF_001989535.1	fosA3	100.00	417/417	100.0	1..417	NZ_CP017287.1 Klebsiella variicola strain GJ3 plasmid pKPGJ-3c, complete sequence	28510..28926	Fosfomycin resistance	AB522970
GCF_001989535.1	mph(A)	100.00	906/906	100.0	1..906	NZ_CP017287.1 Klebsiella variicola strain GJ3 plasmid pKPGJ-3c, complete sequence	11511..12416	Macrolide resistance	D16251
GCF_001989535.1	oqxB	97.75	3153/3153	100.0	1..3153	NZ_CP017289.1 Klebsiella variicola strain GJ3 chromosome, complete genome	4367723..4370875	Quinolone resistance	EU370913
GCF_001989535.1	oqxA	96.26	1176/1176	100.0	1..1176	NZ_CP017289.1 Klebsiella variicola strain GJ3 chromosome, complete genome	4366524..4367699	Quinolone resistance	EU370913
GCF_001989535.1	sul1	100.00	840/840	100.0	1..840	NZ_CP017285.1 Klebsiella variicola strain GJ3 plasmid pKPGJ-3a, complete sequence	105687..106526	Sulphonamide resistance	U12338
GCF_001989535.1	dfrA12	100.00	498/498	100.0	1..498	NZ_CP017285.1 Klebsiella variicola strain GJ3 plasmid pKPGJ-3a, complete sequence	108230..108727	Trimethoprim resistance	AM040708
GCF_002119865.1	aadA16	99.65	846/846	100.0	1..846	NZ_MSZI01000029.1 Klebsiella variicola strain KP007 Contig_29, whole genome shotgun sequence	11423..12268	Aminoglycoside resistance	EU675686
GCF_002119865.1	aac(6')-Ib-cr	100.00	600/600	100.0	1..600	NZ_MSZI01000029.1 Klebsiella variicola strain KP007 Contig_29, whole genome shotgun sequence	9488..10087	Fluoroquinolone and aminoglycoside resistance	DQ303918
GCF_002119865.1	blaKPC-2	100.00	882/882	100.0	1..882	NZ_MSZI01000029.1 Klebsiella variicola strain KP007 Contig_29, whole genome shotgun sequence	19706..20587	Beta-lactam resistance	AY034847
GCF_002119865.1	blaLEN2	99.88	861/861	100.0	1..861	NZ_MSZI01000004.1 Klebsiella variicola strain KP007 Contig_4, whole genome shotgun sequence	216818..217678	Beta-lactam resistance	AY037780
GCF_002119865.1	fosA	93.57	420/420	100.0	1..420	NZ_MSZI01000003.1 Klebsiella variicola strain KP007 Contig_3, whole genome shotgun sequence	360434..360853	Fosfomycin resistance	ACZD01000244
GCF_002119865.1	oqxB	97.84	3153/3153	100.0	1..3153	NZ_MSZI01000018.1 Klebsiella variicola strain KP007 Contig_18, whole genome shotgun sequence	43161..46313	Quinolone resistance	EU370913
GCF_002119865.1	oqxA	95.41	1176/1176	100.0	1..1176	NZ_MSZI01000018.1 Klebsiella variicola strain KP007 Contig_18, whole genome shotgun sequence	41962..43137	Quinolone resistance	EU370913
GCF_002119865.1	aac(6')-Ib-cr	100.00	600/600	100.0	1..600	NZ_MSZI01000029.1 Klebsiella variicola strain KP007 Contig_29, whole genome shotgun sequence	9488..10087	Fluoroquinolone and aminoglycoside resistance	DQ303918
GCF_002119865.1	qnrB6	100.00	645/645	100.0	1..645	NZ_MSZI01000046.1 Klebsiella variicola strain KP007 Contig_46, whole genome shotgun sequence	423..1067	Quinolone resistance	EF523819
GCF_002119865.1	ARR-3	100.00	453/453	100.0	1..453	NZ_MSZI01000029.1 Klebsiella variicola strain KP007 Contig_29, whole genome shotgun sequence	10184..10636	Rifampicin resistance	JF806499
GCF_002119865.1	sul1	100.00	840/840	100.0	1..840	NZ_MSZI01000029.1 Klebsiella variicola strain KP007 Contig_29, whole genome shotgun sequence	28706..29545	Sulphonamide resistance	U12338
GCF_002119865.1	dfrA27	100.00	474/474	100.0	1..474	NZ_MSZI01000029.1 Klebsiella variicola strain KP007 Contig_29, whole genome shotgun sequence	10769..11242	Trimethoprim resistance	FJ459817
GCF_002152295.1	blaLEN16	99.88	861/861	100.0	1..861	NZ_NGSP01000002.1 Klebsiella variicola strain BIDMC118 scaffold00002, whole genome shotgun sequence	818356..819216	Beta-lactam resistance	AY743416
GCF_002152295.1	fosA	92.86	420/420	100.0	1..420	NZ_NGSP01000003.1 Klebsiella variicola strain BIDMC118 scaffold00003, whole genome shotgun sequence	1352..1771	Fosfomycin resistance	ACZD01000244
GCF_002152295.1	oqxB	97.59	3153/3153	100.0	1..3153	NZ_NGSP01000001.1 Klebsiella variicola strain BIDMC118 scaffold00001, whole genome shotgun sequence	517917..521069	Quinolone resistance	EU370913
GCF_002152295.1	oqxA	96.26	1176/1176	100.0	1..1176	NZ_NGSP01000001.1 Klebsiella variicola strain BIDMC118 scaffold00001, whole genome shotgun sequence	516718..517893	Quinolone resistance	EU370913
GCF_002153075.1	blaLEN19	99.65	861/861	100.0	1..861	NZ_NGSO01000001.1 Klebsiella variicola strain BIDMC117 scaffold00001, whole genome shotgun sequence	520471..521331	Beta-lactam resistance	AM850909
GCF_002153075.1	blaLEN16	99.65	861/861	100.0	1..861	NZ_NGSO01000001.1 Klebsiella variicola strain BIDMC117 scaffold00001, whole genome shotgun sequence	520471..521331	Beta-lactam resistance	AY743416
GCF_002153075.1	blaKPC-2	100.00	882/882	100.0	1..882	NZ_NGSO01000003.1 Klebsiella variicola strain BIDMC117 scaffold00003, whole genome shotgun sequence	53238..54119	Beta-lactam resistance	AY034847
GCF_002153075.1	fosA	93.33	420/420	100.0	1..420	NZ_NGSO01000001.1 Klebsiella variicola strain BIDMC117 scaffold00001, whole genome shotgun sequence	4015711..4016130	Fosfomycin resistance	ACWO01000079
GCF_002153075.1	oqxB	97.75	3153/3153	100.0	1..3153	NZ_NGSO01000001.1 Klebsiella variicola strain BIDMC117 scaffold00001, whole genome shotgun sequence	2206573..2209725	Quinolone resistance	EU370913
GCF_002153075.1	oqxA	96.51	1176/1176	100.0	1..1176	NZ_NGSO01000001.1 Klebsiella variicola strain BIDMC117 scaffold00001, whole genome shotgun sequence	2205374..2206549	Quinolone resistance	EU370913
GCF_002156765.1	aadA1	100.00	789/789	100.0	1..789	NZ_CP020848.1 Klebsiella variicola strain KPN1481 plasmid pKPN1481-1, complete sequence	139840..140628	Aminoglycoside resistance	JQ480156
GCF_002156765.1	aac(6')-Ib	100.00	606/606	100.0	1..606	NZ_CP020848.1 Klebsiella variicola strain KPN1481 plasmid pKPN1481-1, complete sequence	139165..139770	Aminoglycoside resistance	M21682
GCF_002156765.1	aac(6')-Ib-cr	100.00	600/600	100.0	1..600	NZ_CP020848.1 Klebsiella variicola strain KPN1481 plasmid pKPN1481-1, complete sequence	295817..296416	Fluoroquinolone and aminoglycoside resistance	DQ303918
GCF_002156765.1	aph(6)-Id	100.00	837/837	100.0	1..837	NZ_CP020851.1 Klebsiella variicola strain KPN1481 plasmid pKPN1481-2, complete sequence	49929..50765	Aminoglycoside resistance Alternate name; aph(6)-Id	M28829
GCF_002156765.1	aph(3'')-Ib	100.00	803/804	9987562189054720	2..804	NZ_CP020851.1 Klebsiella variicola strain KPN1481 plasmid pKPN1481-2, complete sequence	49127..49929	Aminoglycoside resistance Alternate name; aph(3'')-Ib	AF024602
GCF_002156765.1	aph(3'')-Ib	99.88	804/804	100.0	1..804	NZ_CP020851.1 Klebsiella variicola strain KPN1481 plasmid pKPN1481-2, complete sequence	49126..49929	Aminoglycoside resistance Alternate name; aph(3'')-Ib	AF321551
GCF_002156765.1	aph(3'')-Ib	99.88	804/804	100.0	1..804	NZ_CP020851.1 Klebsiella variicola strain KPN1481 plasmid pKPN1481-2, complete sequence	49126..49929	Aminoglycoside resistance Alternate name; aph(3'')-Ib	AF313472
GCF_002156765.1	aph(3'')-Ib	99.88	804/804	100.0	1..804	NZ_CP020851.1 Klebsiella variicola strain KPN1481 plasmid pKPN1481-2, complete sequence	49126..49929	Aminoglycoside resistance Alternate name; aph(3'')-Ib	AF321550
GCF_002156765.1	aac(6')-Ib3	99.82	555/555	100.0	1..555	NZ_CP020849.1 Klebsiella variicola strain KPN1481 plasmid pKPN1481-5, complete sequence	9234..9788	Warning: gene is missing from Notes file. Please inform curator.	X60321
GCF_002156765.1	blaLEN16	99.88	861/861	100.0	1..861	NZ_CP020847.1 Klebsiella variicola strain KPN1481 chromosome, complete genome	5145457..5146317	Beta-lactam resistance	AY743416
GCF_002156765.1	blaCTX-M-15	100.00	876/876	100.0	1..876	NZ_CP020848.1 Klebsiella variicola strain KPN1481 plasmid pKPN1481-1, complete sequence	301414..302289	Beta-lactam resistance Alternate name; UOE-1	AY044436
GCF_002156765.1	blaTEM-1A	100.00	861/861	100.0	1..861	NZ_CP020848.1 Klebsiella variicola strain KPN1481 plasmid pKPN1481-1, complete sequence	142212..143072	Beta-lactam resistance Alternate name; RblaTEM-1	HM749966
GCF_002156765.1	blaOXA-1	100.00	831/831	100.0	1..831	NZ_CP020848.1 Klebsiella variicola strain KPN1481 plasmid pKPN1481-1, complete sequence	296547..297377	Beta-lactam resistance	HQ170510
GCF_002156765.1	blaOXA-9	100.00	825/825	100.0	1..825	NZ_CP020848.1 Klebsiella variicola strain KPN1481 plasmid pKPN1481-1, complete sequence	140688..141512	Beta-lactam resistance	KQ089875
GCF_002156765.1	blaNDM-1	100.00	813/813	100.0	1..813	NZ_CP020848.1 Klebsiella variicola strain KPN1481 plasmid pKPN1481-1, complete sequence	288275..289087	Beta-lactam resistance	FN396876
GCF_002156765.1	fosA	93.57	420/420	100.0	1..420	NZ_CP020847.1 Klebsiella variicola strain KPN1481 chromosome, complete genome	3104090..3104509	Fosfomycin resistance	ACZD01000244
GCF_002156765.1	oqxB	97.78	3153/3153	100.0	1..3153	NZ_CP020847.1 Klebsiella variicola strain KPN1481 chromosome, complete genome	1186192..1189344	Quinolone resistance	EU370913
GCF_002156765.1	oqxA	96.43	1176/1176	100.0	1..1176	NZ_CP020847.1 Klebsiella variicola strain KPN1481 chromosome, complete genome	1184993..1186168	Quinolone resistance	EU370913
GCF_002156765.1	qnrB1	100.00	645/645	100.0	1..645	NZ_CP020848.1 Klebsiella variicola strain KPN1481 plasmid pKPN1481-1, complete sequence	279713..280357	Quinolone resistance	DQ351241
GCF_002156765.1	aac(6')-Ib-cr	100.00	600/600	100.0	1..600	NZ_CP020848.1 Klebsiella variicola strain KPN1481 plasmid pKPN1481-1, complete sequence	295817..296416	Fluoroquinolone and aminoglycoside resistance	DQ303918
GCF_002156765.1	aac(6')-Ib-cr	99.42	519/519	100.0	1..519	NZ_CP020849.1 Klebsiella variicola strain KPN1481 plasmid pKPN1481-5, complete sequence	9270..9788	Fluoroquinolone and aminoglycoside resistance	EF636461
GCF_002164805.3	aadA16	99.65	846/846	100.0	1..846	NZ_CP028553.2 Klebsiella variicola strain WCHKP19 plasmid pCTXM15_020019, complete sequence	31130..31975	Aminoglycoside resistance	EU675686
GCF_002164805.3	aac(6')-Ib-cr	100.00	600/600	100.0	1..600	NZ_CP028553.2 Klebsiella variicola strain WCHKP19 plasmid pCTXM15_020019, complete sequence	33311..33910	Fluoroquinolone and aminoglycoside resistance	DQ303918
GCF_002164805.3	blaLEN7	99.75	789/789	100.0	1..789	NZ_CP028555.2 Klebsiella variicola strain WCHKP19 chromosome, complete genome	2638115..2638903	Beta-lactam resistance	AJ635425
GCF_002164805.3	blaCTX-M-15	100.00	876/876	100.0	1..876	NZ_CP028553.2 Klebsiella variicola strain WCHKP19 plasmid pCTXM15_020019, complete sequence	39909..40784	Beta-lactam resistance Alternate name; UOE-1	AY044436
GCF_002164805.3	blaTEM-1B	100.00	861/861	100.0	1..861	NZ_CP028553.2 Klebsiella variicola strain WCHKP19 plasmid pCTXM15_020019, complete sequence	38267..39127	Beta-lactam resistance Alternate name; RblaTEM-1	AY458016
GCF_002164805.3	blaKPC-2	100.00	882/882	100.0	1..882	NZ_CP028554.1 Klebsiella variicola strain WCHKP19 plasmid pKPC2_020019, complete sequence	78892..79773	Beta-lactam resistance	AY034847
GCF_002164805.3	fosA	93.57	420/420	100.0	1..420	NZ_CP028555.2 Klebsiella variicola strain WCHKP19 chromosome, complete genome	4852098..4852517	Fosfomycin resistance	ACZD01000244
GCF_002164805.3	mph(A)	100.00	906/906	100.0	1..906	NZ_CP028553.2 Klebsiella variicola strain WCHKP19 plasmid pCTXM15_020019, complete sequence	24717..25622	Macrolide resistance	D16251
GCF_002164805.3	oqxB	97.88	3153/3153	100.0	1..3153	NZ_CP028555.2 Klebsiella variicola strain WCHKP19 chromosome, complete genome	1155285..1158437	Quinolone resistance	EU370913
GCF_002164805.3	oqxA	96.00	1176/1176	100.0	1..1176	NZ_CP028555.2 Klebsiella variicola strain WCHKP19 chromosome, complete genome	1158461..1159636	Quinolone resistance	EU370913
GCF_002164805.3	qnrS1	100.00	657/657	100.0	1..657	NZ_CP028553.2 Klebsiella variicola strain WCHKP19 plasmid pCTXM15_020019, complete sequence	44117..44773	Quinolone resistance	AB187515
GCF_002164805.3	aac(6')-Ib-cr	100.00	600/600	100.0	1..600	NZ_CP028553.2 Klebsiella variicola strain WCHKP19 plasmid pCTXM15_020019, complete sequence	33311..33910	Fluoroquinolone and aminoglycoside resistance	DQ303918
GCF_002164805.3	ARR-3	100.00	453/453	100.0	1..453	NZ_CP028553.2 Klebsiella variicola strain WCHKP19 plasmid pCTXM15_020019, complete sequence	32762..33214	Rifampicin resistance	JF806499
GCF_002164805.3	sul1	100.00	840/840	100.0	1..840	NZ_CP028553.2 Klebsiella variicola strain WCHKP19 plasmid pCTXM15_020019, complete sequence	29833..30672	Sulphonamide resistance	U12338
GCF_002164805.3	dfrA27	100.00	474/474	100.0	1..474	NZ_CP028553.2 Klebsiella variicola strain WCHKP19 plasmid pCTXM15_020019, complete sequence	32156..32629	Trimethoprim resistance	FJ459817
GCF_002174085.1	aac(6')-Ib-cr	100.00	600/600	100.0	1..600	NZ_MOSU01000438.1 Klebsiella variicola strain H39 contig_63_1, whole genome shotgun sequence	1253..1852	Fluoroquinolone and aminoglycoside resistance	DQ303918
GCF_002174085.1	aadA16	99.65	846/846	100.0	1..846	NZ_MOSU01000514.1 Klebsiella variicola strain H39 contig_89, whole genome shotgun sequence	20..865	Aminoglycoside resistance	EU675686
GCF_002174085.1	blaLEN22	99.88	861/861	100.0	1..861	NZ_MOSU01000128.1 Klebsiella variicola strain H39 contig_1_45, whole genome shotgun sequence	13807..14667	Beta-lactam resistance	AM850912
GCF_002174085.1	fosA	94.29	420/420	100.0	1..420	NZ_MOSU01000021.1 Klebsiella variicola strain H39 contig_11_10, whole genome shotgun sequence	18747..19166	Fosfomycin resistance	ACZD01000244
GCF_002174085.1	catA2	96.11	642/642	100.0	1..642	NZ_MOSU01000506.1 Klebsiella variicola strain H39 contig_82, whole genome shotgun sequence	123..764	Phenicol resistance	X53796
GCF_002174085.1	oqxB	97.59	3153/3153	100.0	1..3153	NZ_MOSU01000221.1 Klebsiella variicola strain H39 contig_29_5, whole genome shotgun sequence	20871..24023	Quinolone resistance	EU370913
GCF_002174085.1	oqxA	96.77	1176/1176	100.0	1..1176	NZ_MOSU01000221.1 Klebsiella variicola strain H39 contig_29_5, whole genome shotgun sequence	19672..20847	Quinolone resistance	EU370913
GCF_002174085.1	aac(6')-Ib-cr	100.00	600/600	100.0	1..600	NZ_MOSU01000438.1 Klebsiella variicola strain H39 contig_63_1, whole genome shotgun sequence	1253..1852	Fluoroquinolone and aminoglycoside resistance	DQ303918
GCF_002174085.1	qnrS1	100.00	657/657	100.0	1..657	NZ_MOSU01000486.1 Klebsiella variicola strain H39 contig_79, whole genome shotgun sequence	779..1435	Quinolone resistance	AB187515
GCF_002174085.1	ARR-3	100.00	453/453	100.0	1..453	NZ_MOSU01000438.1 Klebsiella variicola strain H39 contig_63_1, whole genome shotgun sequence	704..1156	Rifampicin resistance	JF806499
GCF_002174085.1	sul1	100.00	840/840	100.0	1..840	NZ_MOSU01000268.1 Klebsiella variicola strain H39 contig_32_9, whole genome shotgun sequence	951..1790	Sulphonamide resistance	U12338
GCF_002174085.1	tet(A)	99.75	1200/1200	100.0	1..1200	NZ_MOSU01000263.1 Klebsiella variicola strain H39 contig_32_4, whole genome shotgun sequence	887..2086	Tetracycline resistance	AY196695
GCF_002174085.1	dfrA27	100.00	474/474	100.0	1..474	NZ_MOSU01000438.1 Klebsiella variicola strain H39 contig_63_1, whole genome shotgun sequence	98..571	Trimethoprim resistance	FJ459817
GCF_002179565.1	aac(6')-Ib-cr	100.00	600/600	100.0	1..600	NZ_JXJH01000099.1 Klebsiella variicola strain KP-21F 122521F-contig_99, whole genome shotgun sequence	75..674	Fluoroquinolone and aminoglycoside resistance	DQ303918
GCF_002179565.1	blaLEN24	100.00	861/861	100.0	1..861	NZ_JXJH01000014.1 Klebsiella variicola strain KP-21F 122521F-contig_14, whole genome shotgun sequence	9606..10466	Beta-lactam resistance	AM850914
GCF_002179565.1	blaCTX-M-15	100.00	876/876	100.0	1..876	NZ_JXJH01000043.1 Klebsiella variicola strain KP-21F 122521F-contig_43, whole genome shotgun sequence	607..1482	Beta-lactam resistance Alternate name; UOE-1	AY044436
GCF_002179565.1	blaOXA-1	100.00	831/831	100.0	1..831	NZ_JXJH01000099.1 Klebsiella variicola strain KP-21F 122521F-contig_99, whole genome shotgun sequence	805..1635	Beta-lactam resistance	HQ170510
GCF_002179565.1	fosA	94.05	420/420	100.0	1..420	NZ_JXJH01000069.1 Klebsiella variicola strain KP-21F 122521F-contig_69, whole genome shotgun sequence	69364..69783	Fosfomycin resistance	ACZD01000244
GCF_002179565.1	oqxB	97.84	3153/3153	100.0	1..3153	NZ_JXJH01000020.1 Klebsiella variicola strain KP-21F 122521F-contig_20, whole genome shotgun sequence	38662..41814	Quinolone resistance	EU370913
GCF_002179565.1	oqxA	96.77	1176/1176	100.0	1..1176	NZ_JXJH01000020.1 Klebsiella variicola strain KP-21F 122521F-contig_20, whole genome shotgun sequence	37463..38638	Quinolone resistance	EU370913
GCF_002179565.1	qnrB1	100.00	645/645	100.0	1..645	NZ_JXJH01000037.1 Klebsiella variicola strain KP-21F 122521F-contig_37, whole genome shotgun sequence	849..1493	Quinolone resistance	DQ351241
GCF_002179565.1	aac(6')-Ib-cr	100.00	600/600	100.0	1..600	NZ_JXJH01000099.1 Klebsiella variicola strain KP-21F 122521F-contig_99, whole genome shotgun sequence	75..674	Fluoroquinolone and aminoglycoside resistance	DQ303918
GCF_002179565.1	dfrA14	100.00	474/474	100.0	1..474	NZ_JXJH01000064.1 Klebsiella variicola strain KP-21F 122521F-contig_64, whole genome shotgun sequence	1682..2155	Trimethoprim resistance	KF921535
GCF_002211425.1	blaLEN16	99.88	861/861	100.0	1..861	NZ_MSCS01000004.1 Klebsiella variicola strain MB351 NODE_8_length_302321_cov_56.8079_ID_15, whole genome shotgun sequence	101663..102523	Beta-lactam resistance	AY743416
GCF_002211425.1	fosA	93.81	420/420	100.0	1..420	NZ_MSCS01000034.1 Klebsiella variicola strain MB351 NODE_4_length_369443_cov_81.6405_ID_7, whole genome shotgun sequence	24932..25351	Fosfomycin resistance	ACZD01000244
GCF_002211425.1	oqxB	97.56	3153/3153	100.0	1..3153	NZ_MSCS01000282.1 Klebsiella variicola strain MB351 NODE_1_length_783487_cov_85.3758_ID_1, whole genome shotgun sequence	736178..739330	Quinolone resistance	EU370913
GCF_002211425.1	oqxA	96.43	1176/1176	100.0	1..1176	NZ_MSCS01000282.1 Klebsiella variicola strain MB351 NODE_1_length_783487_cov_85.3758_ID_1, whole genome shotgun sequence	739354..740529	Quinolone resistance	EU370913
GCF_002245455.1	blaLEN8	99.87	789/789	100.0	1..789	NZ_LZGB01000025.1 Klebsiella variicola strain KV093 scaffold4xsize871920, whole genome shotgun sequence	666383..667171	Beta-lactam resistance	AJ635424
GCF_002245455.1	fosA	93.57	420/420	100.0	1..420	NZ_LZGB01000029.1 Klebsiella variicola strain KV093 scaffold8xsize181240, whole genome shotgun sequence	155701..156120	Fosfomycin resistance	ACZD01000244
GCF_002245455.1	oqxB	97.78	3153/3153	100.0	1..3153	NZ_LZGB01000024.1 Klebsiella variicola strain KV093 scaffold3xsize467859, whole genome shotgun sequence	418906..422058	Quinolone resistance	EU370913
GCF_002245455.1	oqxA	95.41	1176/1176	100.0	1..1176	NZ_LZGB01000024.1 Klebsiella variicola strain KV093 scaffold3xsize467859, whole genome shotgun sequence	422082..423257	Quinolone resistance	EU370913
GCF_002262695.1	blaLEN13	99.75	789/789	100.0	1..789	NZ_NLDD01000006.1 Klebsiella variicola strain L18 L18_ctg006, whole genome shotgun sequence	119760..120548	Beta-lactam resistance	AJ635403
GCF_002262695.1	fosA	94.29	420/420	100.0	1..420	NZ_NLDD01000004.1 Klebsiella variicola strain L18 L18_ctg004, whole genome shotgun sequence	347664..348083	Fosfomycin resistance	ACZD01000244
GCF_002262695.1	oqxB	97.62	3153/3153	100.0	1..3153	NZ_NLDD01000021.1 Klebsiella variicola strain L18 L18_ctg021, whole genome shotgun sequence	81761..84913	Quinolone resistance	EU370913
GCF_002262695.1	oqxA	96.43	1176/1176	100.0	1..1176	NZ_NLDD01000021.1 Klebsiella variicola strain L18 L18_ctg021, whole genome shotgun sequence	80562..81737	Quinolone resistance	EU370913
GCF_002264565.1	aac(3)-IId	99.88	861/861	100.0	1..861	NZ_NPGY01000051.1 Klebsiella variicola strain K2631 NODE_51_length_15810_cov_37.1499, whole genome shotgun sequence	376..1236	Aminoglycoside resistance	EU022314
GCF_002264565.1	rmtB	100.00	756/756	100.0	1..756	NZ_NPGY01000051.1 Klebsiella variicola strain K2631 NODE_51_length_15810_cov_37.1499, whole genome shotgun sequence	7238..7993	Aminoglycoside resistance	AB103506
GCF_002264565.1	aph(6)-Id	100.00	837/837	100.0	1..837	NZ_NPGY01000066.1 Klebsiella variicola strain K2631 NODE_66_length_4713_cov_92.1537, whole genome shotgun sequence	1149..1985	Aminoglycoside resistance Alternate name; aph(6)-Id	M28829
GCF_002264565.1	aph(3'')-Ib	100.00	803/804	9987562189054720	2..804	NZ_NPGY01000066.1 Klebsiella variicola strain K2631 NODE_66_length_4713_cov_92.1537, whole genome shotgun sequence	347..1149	Aminoglycoside resistance Alternate name; aph(3'')-Ib	AF024602
GCF_002264565.1	aph(3'')-Ib	99.88	804/804	100.0	1..804	NZ_NPGY01000066.1 Klebsiella variicola strain K2631 NODE_66_length_4713_cov_92.1537, whole genome shotgun sequence	346..1149	Aminoglycoside resistance Alternate name; aph(3'')-Ib	AF321551
GCF_002264565.1	aph(3'')-Ib	99.88	804/804	100.0	1..804	NZ_NPGY01000066.1 Klebsiella variicola strain K2631 NODE_66_length_4713_cov_92.1537, whole genome shotgun sequence	346..1149	Aminoglycoside resistance Alternate name; aph(3'')-Ib	AF313472
GCF_002264565.1	aph(3'')-Ib	99.88	804/804	100.0	1..804	NZ_NPGY01000066.1 Klebsiella variicola strain K2631 NODE_66_length_4713_cov_92.1537, whole genome shotgun sequence	346..1149	Aminoglycoside resistance Alternate name; aph(3'')-Ib	AF321550
GCF_002264565.1	aac(6')-Ib-Hangzhou	99.61	519/519	100.0	1..519	NZ_NPGY01000094.1 Klebsiella variicola strain K2631 NODE_95_length_2420_cov_34.7946, whole genome shotgun sequence	1399..1917	Warning: gene is missing from Notes file. Please inform curator.	FJ503047
GCF_002264565.1	aadA2	100.00	792/792	100.0	1..792	NZ_NPGY01000098.1 Klebsiella variicola strain K2631 NODE_99_length_2007_cov_35.675, whole genome shotgun sequence	179..970	Aminoglycoside resistance	JQ364967
GCF_002264565.1	blaKPC-2	100.00	882/882	100.0	1..882	NZ_NPGY01000031.1 Klebsiella variicola strain K2631 NODE_31_length_40017_cov_89.1453, whole genome shotgun sequence	34552..35433	Beta-lactam resistance	AY034847
GCF_002264565.1	blaLEN12	99.87	789/789	100.0	1..789	NZ_NPGY01000004.1 Klebsiella variicola strain K2631 NODE_4_length_374388_cov_24.7462, whole genome shotgun sequence	260614..261402	Beta-lactam resistance	AJ635406
GCF_002264565.1	blaDHA-1	100.00	1140/1140	100.0	1..1140	NZ_NPGY01000050.1 Klebsiella variicola strain K2631 NODE_50_length_16496_cov_33.0041, whole genome shotgun sequence	13924..15063	Beta-lactam resistance AmpC-type	Y16410
GCF_002264565.1	blaTEM-1B	100.00	861/861	100.0	1..861	NZ_NPGY01000051.1 Klebsiella variicola strain K2631 NODE_51_length_15810_cov_37.1499, whole genome shotgun sequence	6208..7068	Beta-lactam resistance Alternate name; RblaTEM-1	AY458016
GCF_002264565.1	blaSHV-12	100.00	861/861	100.0	1..861	NZ_NPGY01000065.1 Klebsiella variicola strain K2631 NODE_65_length_4792_cov_70.5768, whole genome shotgun sequence	3653..4513	Beta-lactam resistance Alternate name; SHV-5-2a	KF976405
GCF_002264565.1	blaCTX-M-14	100.00	876/876	100.0	1..876	NZ_NPGY01000074.1 Klebsiella variicola strain K2631 NODE_74_length_4068_cov_38.2837, whole genome shotgun sequence	3061..3936	Beta-lactam resistance Amino acid sequences of CTX-M-14 and CTX-M-18 are identical	AF252622
GCF_002264565.1	fosA	94.29	420/420	100.0	1..420	NZ_NPGY01000019.1 Klebsiella variicola strain K2631 NODE_19_length_94102_cov_25.777, whole genome shotgun sequence	24801..25220	Fosfomycin resistance	ACZD01000244
GCF_002264565.1	catA2	96.11	642/642	100.0	1..642	NZ_NPGY01000100.1 Klebsiella variicola strain K2631 NODE_101_length_1732_cov_59.4305, whole genome shotgun sequence	219..860	Phenicol resistance	X53796
GCF_002264565.1	floR	88.56	1215/1215	100.0	1..1215	NZ_NPGY01000051.1 Klebsiella variicola strain K2631 NODE_51_length_15810_cov_37.1499, whole genome shotgun sequence	13810..15024	Phenicol resistance	AF118107
GCF_002264565.1	floR	88.56	1215/1215	100.0	1..1215	NZ_NPGY01000051.1 Klebsiella variicola strain K2631 NODE_51_length_15810_cov_37.1499, whole genome shotgun sequence	13810..15024	Phenicol resistance	AF071555
GCF_002264565.1	catB8	100.00	633/633	100.0	1..633	NZ_NPGY01000094.1 Klebsiella variicola strain K2631 NODE_95_length_2420_cov_34.7946, whole genome shotgun sequence	355..987	Phenicol resistance	AF227506
GCF_002264565.1	oqxB	97.78	3153/3153	100.0	1..3153	NZ_NPGY01000003.1 Klebsiella variicola strain K2631 NODE_3_length_384590_cov_25.6009, whole genome shotgun sequence	43312..46464	Quinolone resistance	EU370913
GCF_002264565.1	oqxA	96.17	1176/1176	100.0	1..1176	NZ_NPGY01000003.1 Klebsiella variicola strain K2631 NODE_3_length_384590_cov_25.6009, whole genome shotgun sequence	42113..43288	Quinolone resistance	EU370913
GCF_002264565.1	qnrB4	100.00	645/645	100.0	1..645	NZ_NPGY01000050.1 Klebsiella variicola strain K2631 NODE_50_length_16496_cov_33.0041, whole genome shotgun sequence	9156..9800	Quinolone resistance	DQ303921
GCF_002264565.1	qnrS1	100.00	657/657	100.0	1..657	NZ_NPGY01000060.1 Klebsiella variicola strain K2631 NODE_60_length_6844_cov_93.5875, whole genome shotgun sequence	1155..1811	Quinolone resistance	AB187515
GCF_002264565.1	aac(6')-Ib-cr	99.23	519/519	100.0	1..519	NZ_NPGY01000094.1 Klebsiella variicola strain K2631 NODE_95_length_2420_cov_34.7946, whole genome shotgun sequence	1399..1917	Fluoroquinolone and aminoglycoside resistance	EF636461
GCF_002264565.1	tet(G)	100.00	1176/1176	100.0	1..1176	NZ_NPGY01000051.1 Klebsiella variicola strain K2631 NODE_51_length_15810_cov_37.1499, whole genome shotgun sequence	11698..12873	Tetracycline resistance	AF133140
GCF_002264565.1	tet(D)	100.00	1185/1185	100.0	1..1185	NZ_NPGY01000079.1 Klebsiella variicola strain K2631 NODE_79_length_3857_cov_40.8174, whole genome shotgun sequence	907..2091	Tetracycline resistance	AF467077
GCF_002264565.1	dfrA14	100.00	474/474	100.0	1..474	NZ_NPGY01000046.1 Klebsiella variicola strain K2631 NODE_46_length_19647_cov_94.6892, whole genome shotgun sequence	144..617	Trimethoprim resistance	KF921535
GCF_002264565.1	dfrA12	100.00	498/498	100.0	1..498	NZ_NPGY01000098.1 Klebsiella variicola strain K2631 NODE_99_length_2007_cov_35.675, whole genome shotgun sequence	1378..1875	Trimethoprim resistance	AM040708
GCF_002416775.1	aph(6)-Id	100.00	837/837	100.0	1..837	NZ_NXJG01000153.1 Klebsiella variicola strain ST-1791:KOO1 NODE_153_length_1714_cov_538.925, whole genome shotgun sequence	43..879	Aminoglycoside resistance Alternate name; aph(6)-Id	M28829
GCF_002416775.1	aph(3'')-Ib	100.00	803/804	9987562189054720	2..804	NZ_NXJG01000153.1 Klebsiella variicola strain ST-1791:KOO1 NODE_153_length_1714_cov_538.925, whole genome shotgun sequence	879..1681	Aminoglycoside resistance Alternate name; aph(3'')-Ib	AF024602
GCF_002416775.1	aph(3'')-Ib	99.88	804/804	100.0	1..804	NZ_NXJG01000153.1 Klebsiella variicola strain ST-1791:KOO1 NODE_153_length_1714_cov_538.925, whole genome shotgun sequence	879..1682	Aminoglycoside resistance Alternate name; aph(3'')-Ib	AF321551
GCF_002416775.1	aph(3'')-Ib	99.88	804/804	100.0	1..804	NZ_NXJG01000153.1 Klebsiella variicola strain ST-1791:KOO1 NODE_153_length_1714_cov_538.925, whole genome shotgun sequence	879..1682	Aminoglycoside resistance Alternate name; aph(3'')-Ib	AF313472
GCF_002416775.1	aph(3'')-Ib	99.88	804/804	100.0	1..804	NZ_NXJG01000153.1 Klebsiella variicola strain ST-1791:KOO1 NODE_153_length_1714_cov_538.925, whole genome shotgun sequence	879..1682	Aminoglycoside resistance Alternate name; aph(3'')-Ib	AF321550
GCF_002416775.1	aac(6')-Ib3	100.00	555/555	100.0	1..555	NZ_NXJG01000157.1 Klebsiella variicola strain ST-1791:KOO1 NODE_157_length_1636_cov_294.612, whole genome shotgun sequence	875..1429	Warning: gene is missing from Notes file. Please inform curator.	X60321
GCF_002416775.1	blaLEN13	100.00	789/789	100.0	1..789	NZ_NXJG01000065.1 Klebsiella variicola strain ST-1791:KOO1 NODE_65_length_18296_cov_97.6917, whole genome shotgun sequence	7065..7853	Beta-lactam resistance	AJ635403
GCF_002416775.1	blaCTX-M-15	100.00	876/876	100.0	1..876	NZ_NXJG01000093.1 Klebsiella variicola strain ST-1791:KOO1 NODE_93_length_5922_cov_261.969, whole genome shotgun sequence	4416..5291	Beta-lactam resistance Alternate name; UOE-1	AY044436
GCF_002416775.1	blaTEM-1B	100.00	861/861	100.0	1..861	NZ_NXJG01000093.1 Klebsiella variicola strain ST-1791:KOO1 NODE_93_length_5922_cov_261.969, whole genome shotgun sequence	734..1594	Beta-lactam resistance Alternate name; RblaTEM-1	AY458016
GCF_002416775.1	fosA	93.57	420/420	100.0	1..420	NZ_NXJG01000040.1 Klebsiella variicola strain ST-1791:KOO1 NODE_40_length_47938_cov_128.085, whole genome shotgun sequence	22769..23188	Fosfomycin resistance	ACZD01000244
GCF_002416775.1	qnrB1	100.00	645/645	100.0	1..645	NZ_NXJG01000106.1 Klebsiella variicola strain ST-1791:KOO1 NODE_106_length_3947_cov_274.822, whole genome shotgun sequence	2428..3072	Quinolone resistance	DQ351241
GCF_002416775.1	aac(6')-Ib-cr	99.67	600/600	100.0	1..600	NZ_NXJG01000157.1 Klebsiella variicola strain ST-1791:KOO1 NODE_157_length_1636_cov_294.612, whole genome shotgun sequence	875..1474	Fluoroquinolone and aminoglycoside resistance	DQ303918
GCF_002416775.1	oqxB	97.72	3153/3153	100.0	1..3153	NZ_NXJG01000019.1 Klebsiella variicola strain ST-1791:KOO1 NODE_19_length_100767_cov_133.008, whole genome shotgun sequence	54242..57394	Quinolone resistance	EU370913
GCF_002416775.1	oqxA	97.11	1176/1176	100.0	1..1176	NZ_NXJG01000019.1 Klebsiella variicola strain ST-1791:KOO1 NODE_19_length_100767_cov_133.008, whole genome shotgun sequence	57418..58593	Quinolone resistance	EU370913
GCF_002416775.1	ARR-3	100.00	453/453	100.0	1..453	NZ_NXJG01000157.1 Klebsiella variicola strain ST-1791:KOO1 NODE_157_length_1636_cov_294.612, whole genome shotgun sequence	326..778	Rifampicin resistance	JF806499
GCF_002416775.1	sul2	100.00	816/816	100.0	1..816	NZ_NXJG01000165.1 Klebsiella variicola strain ST-1791:KOO1 NODE_165_length_1383_cov_230.907, whole genome shotgun sequence	485..1300	Sulphonamide resistance	AY034138
GCF_002416775.1	dfrA14	100.00	474/474	100.0	1..474	NZ_NXJG01000187.1 Klebsiella variicola strain ST-1791:KOO1 NODE_187_length_1045_cov_242.762, whole genome shotgun sequence	72..545	Trimethoprim resistance	KF921535
GCF_002740845.1	rmtC	100.00	846/846	100.0	1..846	NZ_CM008891.1 Klebsiella variicola strain 6TM plasmid pNDM_6TM, whole genome shotgun sequence	79217..80062	Aminoglycoside resistance	AB194779
GCF_002740845.1	blaLEN12	99.87	789/789	100.0	1..789	NZ_PEHS01000013.1 Klebsiella variicola strain 6TM map unlocalized plasmid p6TM-742 tig00000180, whole genome shotgun sequence	335630..336418	Beta-lactam resistance	AJ635406
GCF_002740845.1	blaNDM-1	100.00	813/813	100.0	1..813	NZ_CM008891.1 Klebsiella variicola strain 6TM plasmid pNDM_6TM, whole genome shotgun sequence	80620..81432	Beta-lactam resistance	FN396876
GCF_002740845.1	fosA	94.29	420/420	100.0	1..420	NZ_PEHS01000008.1 Klebsiella variicola strain 6TM tig00000174, whole genome shotgun sequence	29976..30395	Fosfomycin resistance	ACZD01000244
GCF_002740845.1	oqxB	97.75	3153/3153	100.0	1..3153	NZ_PEHS01000007.1 Klebsiella variicola strain 6TM tig00000172, whole genome shotgun sequence	1232590..1235742	Quinolone resistance	EU370913
GCF_002740845.1	oqxA	96.00	1176/1176	100.0	1..1176	NZ_PEHS01000007.1 Klebsiella variicola strain 6TM tig00000172, whole genome shotgun sequence	1231391..1232566	Quinolone resistance	EU370913
GCF_002740845.1	sul1	99.88	840/840	100.0	1..840	NZ_CM008891.1 Klebsiella variicola strain 6TM plasmid pNDM_6TM, whole genome shotgun sequence	72053..72892	Sulphonamide resistance	X15024
GCF_002740845.1	sul1	99.88	840/840	100.0	1..840	NZ_CM008891.1 Klebsiella variicola strain 6TM plasmid pNDM_6TM, whole genome shotgun sequence	72053..72892	Sulphonamide resistance	JF262165
GCF_002740885.1	rmtC	100.00	846/846	100.0	1..846	NZ_CM008917.1 Klebsiella variicola strain 1TM plasmid pNDM_1TM, whole genome shotgun sequence	80080..80925	Aminoglycoside resistance	AB194779
GCF_002740885.1	blaNDM-1	100.00	813/813	100.0	1..813	NZ_CM008917.1 Klebsiella variicola strain 1TM plasmid pNDM_1TM, whole genome shotgun sequence	81483..82295	Beta-lactam resistance	FN396876
GCF_002740885.1	blaLEN12	99.87	789/789	100.0	1..789	NZ_PEHV01000009.1 Klebsiella variicola strain 1TM tig00000132, whole genome shotgun sequence	2042647..2043435	Beta-lactam resistance	AJ635406
GCF_002740885.1	fosA	94.29	420/420	100.0	1..420	NZ_PEHV01000009.1 Klebsiella variicola strain 1TM tig00000132, whole genome shotgun sequence	29992..30411	Fosfomycin resistance	ACZD01000244
GCF_002740885.1	oqxB	97.75	3153/3153	100.0	1..3153	NZ_PEHV01000004.1 Klebsiella variicola strain 1TM map unlocalized plasmid p1TM-742 tig00000124, whole genome shotgun sequence	37194..40346	Quinolone resistance	EU370913
GCF_002740885.1	oqxA	96.09	1176/1176	100.0	1..1176	NZ_PEHV01000004.1 Klebsiella variicola strain 1TM map unlocalized plasmid p1TM-742 tig00000124, whole genome shotgun sequence	35995..37170	Quinolone resistance	EU370913
GCF_002740885.1	sul1	99.76	840/840	100.0	1..840	NZ_CM008917.1 Klebsiella variicola strain 1TM plasmid pNDM_1TM, whole genome shotgun sequence	72916..73755	Sulphonamide resistance	X15024
GCF_002740885.1	sul1	99.76	840/840	100.0	1..840	NZ_CM008917.1 Klebsiella variicola strain 1TM plasmid pNDM_1TM, whole genome shotgun sequence	72916..73755	Sulphonamide resistance	JF262165
GCF_002851415.1	blaLEN16	99.88	861/861	100.0	1..861	NZ_NCMP01000061.1 Klebsiella variicola strain COL-Kpn36 contig_34_1, whole genome shotgun sequence	7600..8460	Beta-lactam resistance	AY743416
GCF_002851415.1	blaSHV-12	100.00	861/861	100.0	1..861	NZ_NCMP01000112.1 Klebsiella variicola strain COL-Kpn36 contig_79, whole genome shotgun sequence	201..1061	Beta-lactam resistance Alternate name; SHV-5-2a	KF976405
GCF_002851415.1	fosA	95.00	420/420	100.0	1..420	NZ_NCMP01000021.1 Klebsiella variicola strain COL-Kpn36 contig_10, whole genome shotgun sequence	24361..24780	Fosfomycin resistance	ACZD01000244
GCF_002851415.1	oqxB	97.49	3153/3153	100.0	1..3153	NZ_NCMP01000008.1 Klebsiella variicola strain COL-Kpn36 contig_2_4, whole genome shotgun sequence	361..3513	Quinolone resistance	EU370913
GCF_002851415.1	oqxA	96.68	1176/1176	100.0	1..1176	NZ_NCMP01000008.1 Klebsiella variicola strain COL-Kpn36 contig_2_4, whole genome shotgun sequence	3537..4712	Quinolone resistance	EU370913
GCF_002851415.1	dfrA14	100.00	474/474	100.0	1..474	NZ_NCMP01000095.1 Klebsiella variicola strain COL-Kpn36 contig_64, whole genome shotgun sequence	712..1185	Trimethoprim resistance	KF921535
GCF_002851635.1	aadA1	100.00	789/789	100.0	1..789	NZ_NCLI01000091.1 Klebsiella variicola strain COL-Kpn2 contig_41, whole genome shotgun sequence	61153..61941	Aminoglycoside resistance	JQ480156
GCF_002851635.1	aac(3)-IIa	100.00	861/861	100.0	1..861	NZ_NCLI01000118.1 Klebsiella variicola strain COL-Kpn2 contig_64, whole genome shotgun sequence	1078..1938	Aminoglycoside resistance	X51534
GCF_002851635.1	aadA5	99.62	789/789	100.0	1..789	NZ_NCLI01000119.1 Klebsiella variicola strain COL-Kpn2 contig_65, whole genome shotgun sequence	1298..2086	Aminoglycoside resistance	AF137361
GCF_002851635.1	ant(2'')-Ia	99.81	534/534	100.0	1..534	NZ_NCLI01000119.1 Klebsiella variicola strain COL-Kpn2 contig_65, whole genome shotgun sequence	2144..2677	Aminoglycoside resistance Alternate name; ant(2'')-Ia	GQ466184
GCF_002851635.1	ant(2'')-Ia	99.81	534/534	100.0	1..534	NZ_NCLI01000119.1 Klebsiella variicola strain COL-Kpn2 contig_65, whole genome shotgun sequence	2144..2677	Aminoglycoside resistance Alternate name; ant(2'')-Ia	DQ176450
GCF_002851635.1	blaCTX-M-12	100.00	876/876	100.0	1..876	NZ_NCLI01000034.1 Klebsiella variicola strain COL-Kpn2 contig_11_0, whole genome shotgun sequence	31045..31920	Beta-lactam resistance	DQ821704
GCF_002851635.1	blaSHV-12	99.88	861/861	100.0	1..861	NZ_NCLI01000100.1 Klebsiella variicola strain COL-Kpn2 contig_48, whole genome shotgun sequence	91..951	Beta-lactam resistance Alternate name; SHV-5-2a	KF976405
GCF_002851635.1	blaTEM-209	99.65	861/861	100.0	1..861	NZ_NCLI01000117.1 Klebsiella variicola strain COL-Kpn2 contig_63, whole genome shotgun sequence	145..1005	Beta-lactam resistance	KF240808
GCF_002851635.1	blaTEM-141	99.65	861/861	100.0	1..861	NZ_NCLI01000117.1 Klebsiella variicola strain COL-Kpn2 contig_63, whole genome shotgun sequence	145..1005	Beta-lactam resistance	AY956335
GCF_002851635.1	blaTEM-135	99.65	861/861	100.0	1..861	NZ_NCLI01000117.1 Klebsiella variicola strain COL-Kpn2 contig_63, whole genome shotgun sequence	145..1005	Beta-lactam resistance	GQ896333
GCF_002851635.1	blaTEM-122	99.65	861/861	100.0	1..861	NZ_NCLI01000117.1 Klebsiella variicola strain COL-Kpn2 contig_63, whole genome shotgun sequence	145..1005	Beta-lactam resistance	AY307100
GCF_002851635.1	blaTEM-120	99.65	861/861	100.0	1..861	NZ_NCLI01000117.1 Klebsiella variicola strain COL-Kpn2 contig_63, whole genome shotgun sequence	145..1005	Beta-lactam resistance	AY243512
GCF_002851635.1	blaTEM-115	99.65	861/861	100.0	1..861	NZ_NCLI01000117.1 Klebsiella variicola strain COL-Kpn2 contig_63, whole genome shotgun sequence	145..1005	Beta-lactam resistance	AF535127
GCF_002851635.1	blaTEM-57	99.65	861/861	100.0	1..861	NZ_NCLI01000117.1 Klebsiella variicola strain COL-Kpn2 contig_63, whole genome shotgun sequence	145..1005	Beta-lactam resistance	FJ405211
GCF_002851635.1	blaTEM-55	99.65	861/861	100.0	1..861	NZ_NCLI01000117.1 Klebsiella variicola strain COL-Kpn2 contig_63, whole genome shotgun sequence	145..1005	Beta-lactam resistance	DQ286729
GCF_002851635.1	blaTEM-29	99.65	861/861	100.0	1..861	NZ_NCLI01000117.1 Klebsiella variicola strain COL-Kpn2 contig_63, whole genome shotgun sequence	145..1005	Beta-lactam resistance	DQ269440
GCF_002851635.1	blaTEM-1C	99.65	861/861	100.0	1..861	NZ_NCLI01000117.1 Klebsiella variicola strain COL-Kpn2 contig_63, whole genome shotgun sequence	145..1005	Beta-lactam resistance Alternate name; RblaTEM-1	FJ560503
GCF_002851635.1	blaTEM-1B	99.65	861/861	100.0	1..861	NZ_NCLI01000117.1 Klebsiella variicola strain COL-Kpn2 contig_63, whole genome shotgun sequence	145..1005	Beta-lactam resistance Alternate name; RblaTEM-1	AY458016
GCF_002851635.1	blaOXA-2	100.00	828/828	100.0	1..828	NZ_NCLI01000119.1 Klebsiella variicola strain COL-Kpn2 contig_65, whole genome shotgun sequence	33..860	Beta-lactam resistance	DQ112222
GCF_002851635.1	blaLEN24	99.88	861/861	100.0	1..861	NZ_NCLI01000019.1 Klebsiella variicola strain COL-Kpn2 contig_7_1, whole genome shotgun sequence	7597..8457	Beta-lactam resistance	AM850914
GCF_002851635.1	fosA	93.33	420/420	100.0	1..420	NZ_NCLI01000081.1 Klebsiella variicola strain COL-Kpn2 contig_34_0, whole genome shotgun sequence	24637..25056	Fosfomycin resistance	ACZD01000244
GCF_002851635.1	oqxB	97.88	3153/3153	100.0	1..3153	NZ_NCLI01000060.1 Klebsiella variicola strain COL-Kpn2 contig_20_0, whole genome shotgun sequence	8665..11817	Quinolone resistance	EU370913
GCF_002851635.1	oqxA	96.43	1176/1176	100.0	1..1176	NZ_NCLI01000060.1 Klebsiella variicola strain COL-Kpn2 contig_20_0, whole genome shotgun sequence	7466..8641	Quinolone resistance	EU370913
GCF_002851635.1	sul1	100.00	840/840	100.0	1..840	NZ_NCLI01000076.1 Klebsiella variicola strain COL-Kpn2 contig_30, whole genome shotgun sequence	451..1290	Sulphonamide resistance	U12338
GCF_002852915.4	blaLEN16	99.88	861/861	100.0	1..861	NZ_CP027064.2 Klebsiella variicola strain WCHKV030666 chromosome, complete genome	2764200..2765060	Beta-lactam resistance	AY743416
GCF_002852915.4	fosA	93.57	420/420	100.0	1..420	NZ_CP027064.2 Klebsiella variicola strain WCHKV030666 chromosome, complete genome	4865288..4865707	Fosfomycin resistance	ACZD01000244
GCF_002852915.4	oqxB	97.75	3153/3153	100.0	1..3153	NZ_CP027064.2 Klebsiella variicola strain WCHKV030666 chromosome, complete genome	1177793..1180945	Quinolone resistance	EU370913
GCF_002852915.4	oqxA	96.43	1176/1176	100.0	1..1176	NZ_CP027064.2 Klebsiella variicola strain WCHKV030666 chromosome, complete genome	1180969..1182144	Quinolone resistance	EU370913
GCF_002853035.1	blaLEN2	99.77	861/861	100.0	1..861	NZ_NWEJ01000003.1 Klebsiella variicola strain WCHKV030937 NODE_3_length_513584_cov_82.5729, whole genome shotgun sequence	216426..217286	Beta-lactam resistance	AY037780
GCF_002853035.1	fosA	93.81	420/420	100.0	1..420	NZ_NWEJ01000012.1 Klebsiella variicola strain WCHKV030937 NODE_12_length_181003_cov_99.1189, whole genome shotgun sequence	155864..156283	Fosfomycin resistance	ACZD01000244
GCF_002853035.1	oqxB	97.72	3153/3153	100.0	1..3153	NZ_NWEJ01000001.1 Klebsiella variicola strain WCHKV030937 NODE_1_length_713830_cov_98.9708, whole genome shotgun sequence	645037..648189	Quinolone resistance	EU370913
GCF_002853035.1	oqxA	96.17	1176/1176	100.0	1..1176	NZ_NWEJ01000001.1 Klebsiella variicola strain WCHKV030937 NODE_1_length_713830_cov_98.9708, whole genome shotgun sequence	648213..649388	Quinolone resistance	EU370913
GCF_002853275.1	blaLEN8	99.87	789/789	100.0	1..789	NZ_NWEW01000012.1 Klebsiella variicola strain SCKV020148 NODE_12_length_121660_cov_91.1512, whole genome shotgun sequence	108515..109303	Beta-lactam resistance	AJ635424
GCF_002853275.1	blaNDM-5	100.00	813/813	100.0	1..813	NZ_NWEW01000028.1 Klebsiella variicola strain SCKV020148 NODE_28_length_4748_cov_382.937, whole genome shotgun sequence	3696..4508	Beta-lactam resistance	JN104597
GCF_002853275.1	fosA	94.29	420/420	100.0	1..420	NZ_NWEW01000007.1 Klebsiella variicola strain SCKV020148 NODE_7_length_380661_cov_94.114, whole genome shotgun sequence	24718..25137	Fosfomycin resistance	ACZD01000244
GCF_002853275.1	oqxB	97.81	3153/3153	100.0	1..3153	NZ_NWEW01000004.1 Klebsiella variicola strain SCKV020148 NODE_4_length_461277_cov_93.9477, whole genome shotgun sequence	410179..413331	Quinolone resistance	EU370913
GCF_002853275.1	oqxA	96.34	1176/1176	100.0	1..1176	NZ_NWEW01000004.1 Klebsiella variicola strain SCKV020148 NODE_4_length_461277_cov_93.9477, whole genome shotgun sequence	413355..414530	Quinolone resistance	EU370913
GCF_002855465.1	aph(3')-VI	100.00	780/780	100.0	1..780	NZ_PJOO01000044.1 Klebsiella variicola strain BD.DM.165 NODE_44_length_14749_cov_12.6664_pilon, whole genome shotgun sequence	1473..2252	Warning: gene is missing from Notes file. Please inform curator.	KC170992
GCF_002855465.1	aph(6)-Id	100.00	837/837	100.0	1..837	NZ_PJOO01000081.1 Klebsiella variicola strain BD.DM.165 NODE_81_length_3768_cov_7.39632_pilon, whole genome shotgun sequence	700..1536	Aminoglycoside resistance Alternate name; aph(6)-Id	M28829
GCF_002855465.1	aph(3'')-Ib	100.00	804/804	100.0	1..804	NZ_PJOO01000081.1 Klebsiella variicola strain BD.DM.165 NODE_81_length_3768_cov_7.39632_pilon, whole genome shotgun sequence	1536..2339	Aminoglycoside resistance Alternate name; aph(3'')-Ib	AF321551
GCF_002855465.1	aadA1	100.00	789/789	100.0	1..789	NZ_PJOO01000089.1 Klebsiella variicola strain BD.DM.165 NODE_89_length_2654_cov_11.7736_pilon, whole genome shotgun sequence	1210..1998	Aminoglycoside resistance	JQ480156
GCF_002855465.1	aac(6')-Ib3	99.82	555/555	100.0	1..555	NZ_PJOO01000089.1 Klebsiella variicola strain BD.DM.165 NODE_89_length_2654_cov_11.7736_pilon, whole genome shotgun sequence	2068..2622	Warning: gene is missing from Notes file. Please inform curator.	X60321
GCF_002855465.1	blaLEN17	99.77	861/861	100.0	1..861	NZ_PJOO01000012.1 Klebsiella variicola strain BD.DM.165 NODE_12_length_166993_cov_14.1105_pilon, whole genome shotgun sequence	98732..99592	Beta-lactam resistance	EF205593
GCF_002855465.1	blaCTX-M-15	100.00	876/876	100.0	1..876	NZ_PJOO01000044.1 Klebsiella variicola strain BD.DM.165 NODE_44_length_14749_cov_12.6664_pilon, whole genome shotgun sequence	11427..12302	Beta-lactam resistance Alternate name; UOE-1	AY044436
GCF_002855465.1	blaTEM-1B	100.00	861/861	100.0	1..861	NZ_PJOO01000061.1 Klebsiella variicola strain BD.DM.165 NODE_61_length_6719_cov_9.25941_pilon, whole genome shotgun sequence	111..971	Beta-lactam resistance Alternate name; RblaTEM-1	AY458016
GCF_002855465.1	blaNDM-1	100.00	813/813	100.0	1..813	NZ_PJOO01000082.1 Klebsiella variicola strain BD.DM.165 NODE_82_length_3748_cov_6.24358_pilon, whole genome shotgun sequence	421..1233	Beta-lactam resistance	FN396876
GCF_002855465.1	blaOXA-9	99.88	825/825	100.0	1..825	NZ_PJOO01000089.1 Klebsiella variicola strain BD.DM.165 NODE_89_length_2654_cov_11.7736_pilon, whole genome shotgun sequence	326..1150	Beta-lactam resistance	KQ089875
GCF_002855465.1	blaOXA-1	100.00	831/831	100.0	1..831	NZ_PJOO01000095.1 Klebsiella variicola strain BD.DM.165 NODE_95_length_1860_cov_10.1702_pilon, whole genome shotgun sequence	324..1154	Beta-lactam resistance	HQ170510
GCF_002855465.1	fosA	93.57	420/420	100.0	1..420	NZ_PJOO01000003.1 Klebsiella variicola strain BD.DM.165 NODE_3_length_360114_cov_17.4298_pilon, whole genome shotgun sequence	16323..16742	Fosfomycin resistance	ACZD01000244
GCF_002855465.1	qnrS1	100.00	657/657	100.0	1..657	NZ_PJOO01000044.1 Klebsiella variicola strain BD.DM.165 NODE_44_length_14749_cov_12.6664_pilon, whole genome shotgun sequence	6130..6786	Quinolone resistance	AB187515
GCF_002855465.1	qnrB1	100.00	645/645	100.0	1..645	NZ_PJOO01000057.1 Klebsiella variicola strain BD.DM.165 NODE_57_length_7743_cov_8.62356_pilon, whole genome shotgun sequence	936..1580	Quinolone resistance	DQ351241
GCF_002855465.1	aac(6')-Ib-cr	99.81	519/519	100.0	1..519	NZ_PJOO01000089.1 Klebsiella variicola strain BD.DM.165 NODE_89_length_2654_cov_11.7736_pilon, whole genome shotgun sequence	2068..2586	Fluoroquinolone and aminoglycoside resistance	EF636461
GCF_002855465.1	oqxB	97.68	3153/3153	100.0	1..3153	NZ_PJOO01000009.1 Klebsiella variicola strain BD.DM.165 NODE_9_length_244482_cov_17.1467_pilon, whole genome shotgun sequence	22474..25626	Quinolone resistance	EU370913
GCF_002855465.1	oqxA	96.34	1176/1176	100.0	1..1176	NZ_PJOO01000009.1 Klebsiella variicola strain BD.DM.165 NODE_9_length_244482_cov_17.1467_pilon, whole genome shotgun sequence	21275..22450	Quinolone resistance	EU370913
GCF_002855465.1	sul2	100.00	816/816	100.0	1..816	NZ_PJOO01000081.1 Klebsiella variicola strain BD.DM.165 NODE_81_length_3768_cov_7.39632_pilon, whole genome shotgun sequence	2400..3215	Sulphonamide resistance	AY034138
GCF_002855465.1	tet(A)	100.00	1200/1200	100.0	1..1200	NZ_PJOO01000072.1 Klebsiella variicola strain BD.DM.165 NODE_72_length_4983_cov_9.04757_pilon, whole genome shotgun sequence	2209..3408	Tetracycline resistance	AJ517790
GCF_002855465.1	dfrA14	100.00	474/474	100.0	1..474	NZ_PJOO01000060.1 Klebsiella variicola strain BD.DM.165 NODE_60_length_6844_cov_9.14858_pilon, whole genome shotgun sequence	4593..5066	Trimethoprim resistance	KF921535
GCF_002886665.1	blaLEN2	99.88	861/861	100.0	1..861	NZ_PGIO01000010.1 Klebsiella variicola strain YD626-2 M2124124_10, whole genome shotgun sequence	2744..3604	Beta-lactam resistance	AY037780
GCF_002886665.1	blaKPC-2	100.00	882/882	100.0	1..882	NZ_PGIO01000051.1 Klebsiella variicola strain YD626-2 M2124124_51, whole genome shotgun sequence	4124..5005	Beta-lactam resistance	AY034847
GCF_002886665.1	blaTEM-1B	100.00	861/861	100.0	1..861	NZ_PGIO01000051.1 Klebsiella variicola strain YD626-2 M2124124_51, whole genome shotgun sequence	14008..14868	Beta-lactam resistance Alternate name; RblaTEM-1	AY458016
GCF_002886665.1	blaLAP-1	100.00	858/858	100.0	1..858	NZ_PGIO01000051.1 Klebsiella variicola strain YD626-2 M2124124_51, whole genome shotgun sequence	15050..15907	Warning: gene is missing from Notes file. Please inform curator.	EF026092
GCF_002886665.1	blaSHV-12	99.65	861/861	100.0	1..861	NZ_PGIO01000085.1 Klebsiella variicola strain YD626-2 M2124124_85, whole genome shotgun sequence	2747..3607	Beta-lactam resistance Alternate name; SHV-5-2a	KF976405
GCF_002886665.1	blaSHV-89	99.65	861/861	100.0	1..861	NZ_PGIO01000085.1 Klebsiella variicola strain YD626-2 M2124124_85, whole genome shotgun sequence	2747..3607	Beta-lactam resistance	DQ193536
GCF_002886665.1	blaSHV-85	99.65	861/861	100.0	1..861	NZ_PGIO01000085.1 Klebsiella variicola strain YD626-2 M2124124_85, whole genome shotgun sequence	2747..3607	Beta-lactam resistance	DQ322460
GCF_002886665.1	blaSHV-79	99.65	861/861	100.0	1..861	NZ_PGIO01000085.1 Klebsiella variicola strain YD626-2 M2124124_85, whole genome shotgun sequence	2747..3607	Beta-lactam resistance	AM176554
GCF_002886665.1	blaSHV-56	99.65	861/861	100.0	1..861	NZ_PGIO01000085.1 Klebsiella variicola strain YD626-2 M2124124_85, whole genome shotgun sequence	2747..3607	Beta-lactam resistance	EU586041
GCF_002886665.1	blaSHV-40	99.65	861/861	100.0	1..861	NZ_PGIO01000085.1 Klebsiella variicola strain YD626-2 M2124124_85, whole genome shotgun sequence	2747..3607	Beta-lactam resistance	AF535128
GCF_002886665.1	fosA	94.05	420/420	100.0	1..420	NZ_PGIO01000012.1 Klebsiella variicola strain YD626-2 M2124124_12, whole genome shotgun sequence	156524..156943	Fosfomycin resistance	ACZD01000244
GCF_002886665.1	oqxB	97.78	3153/3153	100.0	1..3153	NZ_PGIO01000020.1 Klebsiella variicola strain YD626-2 M2124124_20, whole genome shotgun sequence	54178..57330	Quinolone resistance	EU370913
GCF_002886665.1	oqxA	96.51	1176/1176	100.0	1..1176	NZ_PGIO01000020.1 Klebsiella variicola strain YD626-2 M2124124_20, whole genome shotgun sequence	57354..58529	Quinolone resistance	EU370913
GCF_002886665.1	qnrS1	100.00	657/657	100.0	1..657	NZ_PGIO01000051.1 Klebsiella variicola strain YD626-2 M2124124_51, whole genome shotgun sequence	17504..18160	Quinolone resistance	AB187515
GCF_002886665.1	dfrA14	100.00	474/474	100.0	1..474	NZ_PGIO01000049.1 Klebsiella variicola strain YD626-2 M2124124_49, whole genome shotgun sequence	18435..18908	Trimethoprim resistance	KF921535
GCF_002935685.2	blaKPC-2	100.00	882/882	100.0	1..882	NZ_PTGT02000036.1 Klebsiella variicola strain CRK0383 CRK0383_NODE_32.ctg_1, whole genome shotgun sequence	16759..17640	Beta-lactam resistance	AY034847
GCF_002935685.2	blaLEN9	99.87	789/789	100.0	1..789	NZ_PTGT02000069.1 Klebsiella variicola strain CRK0383 CRK0383_NODE_5.ctg_1, whole genome shotgun sequence	67566..68354	Beta-lactam resistance	AJ635405
GCF_002935685.2	fosA	94.05	420/420	100.0	1..420	NZ_PTGT02000001.1 Klebsiella variicola strain CRK0383 CRK0383_NODE_14.ctg_1, whole genome shotgun sequence	24777..25196	Fosfomycin resistance	ACZD01000244
GCF_002935685.2	oqxB	97.84	3153/3153	100.0	1..3153	NZ_PTGT02000014.1 Klebsiella variicola strain CRK0383 CRK0383_NODE_19.ctg_1, whole genome shotgun sequence	54346..57498	Quinolone resistance	EU370913
GCF_002935685.2	oqxA	96.77	1176/1176	100.0	1..1176	NZ_PTGT02000014.1 Klebsiella variicola strain CRK0383 CRK0383_NODE_19.ctg_1, whole genome shotgun sequence	57522..58697	Quinolone resistance	EU370913
GCF_002935685.2	qnrS1	100.00	657/657	100.0	1..657	NZ_PTGT02000036.1 Klebsiella variicola strain CRK0383 CRK0383_NODE_32.ctg_1, whole genome shotgun sequence	1105..1761	Quinolone resistance	AB187515
GCF_003036515.1	aadA16	99.65	846/846	100.0	1..846	NZ_PWAT01000053.1 Klebsiella variicola strain SCKV020069 NODE_53_length_11137_cov_123.268980, whole genome shotgun sequence	6581..7426	Aminoglycoside resistance	EU675686
GCF_003036515.1	aac(6')-Ib-cr	100.00	600/600	100.0	1..600	NZ_PWAT01000053.1 Klebsiella variicola strain SCKV020069 NODE_53_length_11137_cov_123.268980, whole genome shotgun sequence	8762..9361	Fluoroquinolone and aminoglycoside resistance	DQ303918
GCF_003036515.1	blaLEN7	99.75	789/789	100.0	1..789	NZ_PWAT01000015.1 Klebsiella variicola strain SCKV020069 NODE_15_length_148041_cov_53.461012, whole genome shotgun sequence	12745..13533	Beta-lactam resistance	AJ635425
GCF_003036515.1	blaKPC-2	100.00	882/882	100.0	1..882	NZ_PWAT01000060.1 Klebsiella variicola strain SCKV020069 NODE_60_length_7507_cov_104.116496, whole genome shotgun sequence	3924..4805	Beta-lactam resistance	AY034847
GCF_003036515.1	blaCTX-M-15	100.00	876/876	100.0	1..876	NZ_PWAT01000063.1 Klebsiella variicola strain SCKV020069 NODE_63_length_5467_cov_118.395306, whole genome shotgun sequence	1987..2862	Beta-lactam resistance Alternate name; UOE-1	AY044436
GCF_003036515.1	blaTEM-1B	100.00	861/861	100.0	1..861	NZ_PWAT01000063.1 Klebsiella variicola strain SCKV020069 NODE_63_length_5467_cov_118.395306, whole genome shotgun sequence	3644..4504	Beta-lactam resistance Alternate name; RblaTEM-1	AY458016
GCF_003036515.1	fosA	93.57	420/420	100.0	1..420	NZ_PWAT01000035.1 Klebsiella variicola strain SCKV020069 NODE_35_length_38941_cov_55.973971, whole genome shotgun sequence	16089..16508	Fosfomycin resistance	ACZD01000244
GCF_003036515.1	mph(A)	100.00	906/906	100.0	1..906	NZ_PWAT01000053.1 Klebsiella variicola strain SCKV020069 NODE_53_length_11137_cov_123.268980, whole genome shotgun sequence	168..1073	Macrolide resistance	D16251
GCF_003036515.1	aac(6')-Ib-cr	100.00	600/600	100.0	1..600	NZ_PWAT01000053.1 Klebsiella variicola strain SCKV020069 NODE_53_length_11137_cov_123.268980, whole genome shotgun sequence	8762..9361	Fluoroquinolone and aminoglycoside resistance	DQ303918
GCF_003036515.1	qnrS1	100.00	657/657	100.0	1..657	NZ_PWAT01000077.1 Klebsiella variicola strain SCKV020069 NODE_77_length_1653_cov_105.421804, whole genome shotgun sequence	250..906	Quinolone resistance	AB187515
GCF_003036515.1	oqxB	97.88	3153/3153	100.0	1..3153	NZ_PWAT01000009.1 Klebsiella variicola strain SCKV020069 NODE_9_length_166681_cov_55.859253, whole genome shotgun sequence	32002..35154	Quinolone resistance	EU370913
GCF_003036515.1	oqxA	96.00	1176/1176	100.0	1..1176	NZ_PWAT01000009.1 Klebsiella variicola strain SCKV020069 NODE_9_length_166681_cov_55.859253, whole genome shotgun sequence	30803..31978	Quinolone resistance	EU370913
GCF_003036515.1	ARR-3	100.00	453/453	100.0	1..453	NZ_PWAT01000053.1 Klebsiella variicola strain SCKV020069 NODE_53_length_11137_cov_123.268980, whole genome shotgun sequence	8213..8665	Rifampicin resistance	JF806499
GCF_003036515.1	sul1	100.00	840/840	100.0	1..840	NZ_PWAT01000053.1 Klebsiella variicola strain SCKV020069 NODE_53_length_11137_cov_123.268980, whole genome shotgun sequence	5284..6123	Sulphonamide resistance	U12338
GCF_003036515.1	dfrA27	100.00	474/474	100.0	1..474	NZ_PWAT01000053.1 Klebsiella variicola strain SCKV020069 NODE_53_length_11137_cov_123.268980, whole genome shotgun sequence	7607..8080	Trimethoprim resistance	FJ459817
GCF_003037755.1	aadA16	99.65	846/846	100.0	1..846	NZ_PWAU01000056.1 Klebsiella variicola strain SCKV020067, whole genome shotgun sequence	3614..4459	Aminoglycoside resistance	EU675686
GCF_003037755.1	aac(6')-Ib-cr	100.00	600/600	100.0	1..600	NZ_PWAU01000056.1 Klebsiella variicola strain SCKV020067, whole genome shotgun sequence	1679..2278	Fluoroquinolone and aminoglycoside resistance	DQ303918
GCF_003037755.1	blaTEM-1B	9978494623655910	465/861	5400696864111490	397..861	NZ_PWAU01000117.1 Klebsiella variicola strain SCKV020067, whole genome shotgun sequence	24..488	Beta-lactam resistance Alternate name; RblaTEM-1	AY458016
GCF_003037755.1	blaTEM-1B	100.0	396/861	4599303135888500	1..396	NZ_PWAU01000124.1 Klebsiella variicola strain SCKV020067, whole genome shotgun sequence	35..430	Beta-lactam resistance Alternate name; RblaTEM-1	AY458016
GCF_003037755.1	blaLEN7	99.75	789/789	100.0	1..789	NZ_PWAU01000013.1 Klebsiella variicola strain SCKV020067, whole genome shotgun sequence	12651..13439	Beta-lactam resistance	AJ635425
GCF_003037755.1	blaKPC-2	100.00	882/882	100.0	1..882	NZ_PWAU01000066.1 Klebsiella variicola strain SCKV020067, whole genome shotgun sequence	3825..4706	Beta-lactam resistance	AY034847
GCF_003037755.1	blaCTX-M-15	100.00	876/876	100.0	1..876	NZ_PWAU01000080.1 Klebsiella variicola strain SCKV020067, whole genome shotgun sequence	563..1438	Beta-lactam resistance Alternate name; UOE-1	AY044436
GCF_003037755.1	fosA	93.57	420/420	100.0	1..420	NZ_PWAU01000037.1 Klebsiella variicola strain SCKV020067, whole genome shotgun sequence	22340..22759	Fosfomycin resistance	ACZD01000244
GCF_003037755.1	mph(A)	100.00	906/906	100.0	1..906	NZ_PWAU01000056.1 Klebsiella variicola strain SCKV020067, whole genome shotgun sequence	9967..10872	Macrolide resistance	D16251
GCF_003037755.1	oqxB	97.88	3153/3153	100.0	1..3153	NZ_PWAU01000011.1 Klebsiella variicola strain SCKV020067, whole genome shotgun sequence	131429..134581	Quinolone resistance	EU370913
GCF_003037755.1	oqxA	96.00	1176/1176	100.0	1..1176	NZ_PWAU01000011.1 Klebsiella variicola strain SCKV020067, whole genome shotgun sequence	134605..135780	Quinolone resistance	EU370913
GCF_003037755.1	aac(6')-Ib-cr	100.00	600/600	100.0	1..600	NZ_PWAU01000056.1 Klebsiella variicola strain SCKV020067, whole genome shotgun sequence	1679..2278	Fluoroquinolone and aminoglycoside resistance	DQ303918
GCF_003037755.1	qnrS1	100.00	657/657	100.0	1..657	NZ_PWAU01000084.1 Klebsiella variicola strain SCKV020067, whole genome shotgun sequence	250..906	Quinolone resistance	AB187515
GCF_003037755.1	ARR-3	100.00	453/453	100.0	1..453	NZ_PWAU01000056.1 Klebsiella variicola strain SCKV020067, whole genome shotgun sequence	2375..2827	Rifampicin resistance	JF806499
GCF_003037755.1	sul1	100.00	840/840	100.0	1..840	NZ_PWAU01000056.1 Klebsiella variicola strain SCKV020067, whole genome shotgun sequence	4917..5756	Sulphonamide resistance	U12338
GCF_003037755.1	dfrA27	100.00	474/474	100.0	1..474	NZ_PWAU01000056.1 Klebsiella variicola strain SCKV020067, whole genome shotgun sequence	2960..3433	Trimethoprim resistance	FJ459817
GCF_003037775.1	aadA16	99.65	846/846	100.0	1..846	NZ_PWAV01000051.1 Klebsiella variicola strain SCKV020062 NODE_51_length_11137_cov_156.457057, whole genome shotgun sequence	3712..4557	Aminoglycoside resistance	EU675686
GCF_003037775.1	aac(6')-Ib-cr	100.00	600/600	100.0	1..600	NZ_PWAV01000051.1 Klebsiella variicola strain SCKV020062 NODE_51_length_11137_cov_156.457057, whole genome shotgun sequence	1777..2376	Fluoroquinolone and aminoglycoside resistance	DQ303918
GCF_003037775.1	blaLEN7	99.75	789/789	100.0	1..789	NZ_PWAV01000015.1 Klebsiella variicola strain SCKV020062 NODE_15_length_148041_cov_67.391390, whole genome shotgun sequence	12745..13533	Beta-lactam resistance	AJ635425
GCF_003037775.1	blaKPC-2	100.00	882/882	100.0	1..882	NZ_PWAV01000040.1 Klebsiella variicola strain SCKV020062 NODE_40_length_26397_cov_206.907940, whole genome shotgun sequence	22814..23695	Beta-lactam resistance	AY034847
GCF_003037775.1	blaCTX-M-15	100.00	876/876	100.0	1..876	NZ_PWAV01000061.1 Klebsiella variicola strain SCKV020062 NODE_61_length_5467_cov_161.133569, whole genome shotgun sequence	2606..3481	Beta-lactam resistance Alternate name; UOE-1	AY044436
GCF_003037775.1	blaTEM-1B	100.00	861/861	100.0	1..861	NZ_PWAV01000061.1 Klebsiella variicola strain SCKV020062 NODE_61_length_5467_cov_161.133569, whole genome shotgun sequence	964..1824	Beta-lactam resistance Alternate name; RblaTEM-1	AY458016
GCF_003037775.1	fosA	93.57	420/420	100.0	1..420	NZ_PWAV01000032.1 Klebsiella variicola strain SCKV020062 NODE_32_length_38941_cov_67.829308, whole genome shotgun sequence	16089..16508	Fosfomycin resistance	ACZD01000244
GCF_003037775.1	mph(A)	100.00	906/906	100.0	1..906	NZ_PWAV01000051.1 Klebsiella variicola strain SCKV020062 NODE_51_length_11137_cov_156.457057, whole genome shotgun sequence	10065..10970	Macrolide resistance	D16251
GCF_003037775.1	oqxB	97.88	3153/3153	100.0	1..3153	NZ_PWAV01000010.1 Klebsiella variicola strain SCKV020062 NODE_10_length_166638_cov_67.849237, whole genome shotgun sequence	32002..35154	Quinolone resistance	EU370913
GCF_003037775.1	oqxA	96.00	1176/1176	100.0	1..1176	NZ_PWAV01000010.1 Klebsiella variicola strain SCKV020062 NODE_10_length_166638_cov_67.849237, whole genome shotgun sequence	30803..31978	Quinolone resistance	EU370913
GCF_003037775.1	aac(6')-Ib-cr	100.00	600/600	100.0	1..600	NZ_PWAV01000051.1 Klebsiella variicola strain SCKV020062 NODE_51_length_11137_cov_156.457057, whole genome shotgun sequence	1777..2376	Fluoroquinolone and aminoglycoside resistance	DQ303918
GCF_003037775.1	qnrS1	100.00	657/657	100.0	1..657	NZ_PWAV01000074.1 Klebsiella variicola strain SCKV020062 NODE_74_length_1653_cov_140.731164, whole genome shotgun sequence	748..1404	Quinolone resistance	AB187515
GCF_003037775.1	ARR-3	100.00	453/453	100.0	1..453	NZ_PWAV01000051.1 Klebsiella variicola strain SCKV020062 NODE_51_length_11137_cov_156.457057, whole genome shotgun sequence	2473..2925	Rifampicin resistance	JF806499
GCF_003037775.1	sul1	100.00	840/840	100.0	1..840	NZ_PWAV01000051.1 Klebsiella variicola strain SCKV020062 NODE_51_length_11137_cov_156.457057, whole genome shotgun sequence	5015..5854	Sulphonamide resistance	U12338
GCF_003037775.1	dfrA27	100.00	474/474	100.0	1..474	NZ_PWAV01000051.1 Klebsiella variicola strain SCKV020062 NODE_51_length_11137_cov_156.457057, whole genome shotgun sequence	3058..3531	Trimethoprim resistance	FJ459817
GCF_003115905.1	blaLEN16	100.00	861/861	100.0	1..861	NZ_LFOI01000028.1 Klebsiella variicola strain NL49 scaffold_27, whole genome shotgun sequence	25236..26096	Beta-lactam resistance	AY743416
GCF_003115905.1	fosA	93.57	420/420	100.0	1..420	NZ_LFOI01000009.1 Klebsiella variicola strain NL49 scaffold_8, whole genome shotgun sequence	24590..25009	Fosfomycin resistance	ACZD01000244
GCF_003115905.1	oqxB	97.75	3153/3153	100.0	1..3153	NZ_LFOI01000001.1 Klebsiella variicola strain NL49 scaffold_0, whole genome shotgun sequence	669200..672352	Quinolone resistance	EU370913
GCF_003115905.1	oqxA	96.09	1176/1176	100.0	1..1176	NZ_LFOI01000001.1 Klebsiella variicola strain NL49 scaffold_0, whole genome shotgun sequence	672376..673551	Quinolone resistance	EU370913
GCF_003195165.1	blaLEN16	99.88	861/861	100.0	1..861	NZ_QIUP01000002.1 Klebsiella variicola strain WUSM_KV_111 NODE_2_length_717406_cov_35.7781, whole genome shotgun sequence	28704..29564	Beta-lactam resistance	AY743416
GCF_003195165.1	fosA	94.05	420/420	100.0	1..420	NZ_QIUP01000005.1 Klebsiella variicola strain WUSM_KV_111 NODE_5_length_373547_cov_35.7109, whole genome shotgun sequence	348045..348464	Fosfomycin resistance	ACZD01000244
GCF_003195165.1	oqxB	97.72	3153/3153	100.0	1..3153	NZ_QIUP01000014.1 Klebsiella variicola strain WUSM_KV_111 NODE_14_length_124660_cov_36.6152, whole genome shotgun sequence	67224..70376	Quinolone resistance	EU370913
GCF_003195165.1	oqxA	96.26	1176/1176	100.0	1..1176	NZ_QIUP01000014.1 Klebsiella variicola strain WUSM_KV_111 NODE_14_length_124660_cov_36.6152, whole genome shotgun sequence	66025..67200	Quinolone resistance	EU370913
GCF_003195475.1	aadA1	100.00	792/792	100.0	1..792	NZ_QIWY01000060.1 Klebsiella variicola strain WUSM_KV_50 NODE_60_length_7236_cov_116.609, whole genome shotgun sequence	4581..5372	Aminoglycoside resistance	JQ414041
GCF_003195475.1	blaLEN2	99.77	861/861	100.0	1..861	NZ_QIWY01000026.1 Klebsiella variicola strain WUSM_KV_50 NODE_26_length_73613_cov_44.7726, whole genome shotgun sequence	29661..30521	Beta-lactam resistance	AY037780
GCF_003195475.1	fosA	93.81	420/420	100.0	1..420	NZ_QIWY01000032.1 Klebsiella variicola strain WUSM_KV_50 NODE_32_length_48620_cov_44.0424, whole genome shotgun sequence	16110..16529	Fosfomycin resistance	ACZD01000244
GCF_003195475.1	oqxB	97.94	3153/3153	100.0	1..3153	NZ_QIWY01000022.1 Klebsiella variicola strain WUSM_KV_50 NODE_22_length_89331_cov_41.8934, whole genome shotgun sequence	54217..57369	Quinolone resistance	EU370913
GCF_003195475.1	oqxA	96.34	1176/1176	100.0	1..1176	NZ_QIWY01000022.1 Klebsiella variicola strain WUSM_KV_50 NODE_22_length_89331_cov_41.8934, whole genome shotgun sequence	57393..58568	Quinolone resistance	EU370913
GCF_003195475.1	sul1	100.00	840/840	100.0	1..840	NZ_QIWY01000060.1 Klebsiella variicola strain WUSM_KV_50 NODE_60_length_7236_cov_116.609, whole genome shotgun sequence	5877..6716	Sulphonamide resistance	U12338
GCF_003195495.1	blaLEN2	99.77	861/861	100.0	1..861	NZ_QIWU01000018.1 Klebsiella variicola strain WUSM_KV_54 NODE_18_length_103996_cov_23.4777, whole genome shotgun sequence	37265..38125	Beta-lactam resistance	AY037780
GCF_003195495.1	fosA	94.29	420/420	100.0	1..420	NZ_QIWU01000004.1 Klebsiella variicola strain WUSM_KV_54 NODE_4_length_318964_cov_26.5736, whole genome shotgun sequence	15925..16344	Fosfomycin resistance	ACZD01000244
GCF_003195495.1	oqxB	97.68	3153/3153	100.0	1..3153	NZ_QIWU01000039.1 Klebsiella variicola strain WUSM_KV_54 NODE_39_length_28474_cov_24.9507, whole genome shotgun sequence	15257..18409	Quinolone resistance	EU370913
GCF_003195495.1	oqxA	96.34	1176/1176	100.0	1..1176	NZ_QIWU01000039.1 Klebsiella variicola strain WUSM_KV_54 NODE_39_length_28474_cov_24.9507, whole genome shotgun sequence	18433..19608	Quinolone resistance	EU370913
GCF_003195515.1	blaLEN13	100.00	789/789	100.0	1..789	NZ_QIYS01000002.1 Klebsiella variicola strain WUSM_KV_04 NODE_2_length_439597_cov_20.5937, whole genome shotgun sequence	29537..30325	Beta-lactam resistance	AJ635403
GCF_003195515.1	fosA	93.33	420/420	100.0	1..420	NZ_QIYS01000012.1 Klebsiella variicola strain WUSM_KV_04 NODE_12_length_171713_cov_24.1432, whole genome shotgun sequence	24721..25140	Fosfomycin resistance	ACZD01000244
GCF_003195515.1	oqxB	97.68	3153/3153	100.0	1..3153	NZ_QIYS01000022.1 Klebsiella variicola strain WUSM_KV_04 NODE_22_length_89340_cov_23.5588, whole genome shotgun sequence	31968..35120	Quinolone resistance	EU370913
GCF_003195515.1	oqxA	96.77	1176/1176	100.0	1..1176	NZ_QIYS01000022.1 Klebsiella variicola strain WUSM_KV_04 NODE_22_length_89340_cov_23.5588, whole genome shotgun sequence	30769..31944	Quinolone resistance	EU370913
GCF_003195545.1	aadA1	100.00	792/792	100.0	1..792	NZ_QIYH01000042.1 Klebsiella variicola strain WUSM_KV_15 NODE_42_length_20519_cov_46.5935, whole genome shotgun sequence	4578..5369	Aminoglycoside resistance	JQ414041
GCF_003195545.1	blaLEN9	99.87	789/789	100.0	1..789	NZ_QIYH01000006.1 Klebsiella variicola strain WUSM_KV_15 NODE_6_length_307259_cov_21.5105, whole genome shotgun sequence	65749..66537	Beta-lactam resistance	AJ635405
GCF_003195545.1	fosA	93.81	420/420	100.0	1..420	NZ_QIYH01000013.1 Klebsiella variicola strain WUSM_KV_15 NODE_13_length_161546_cov_27.8656, whole genome shotgun sequence	16102..16521	Fosfomycin resistance	ACZD01000244
GCF_003195545.1	oqxB	97.65	3153/3153	100.0	1..3153	NZ_QIYH01000018.1 Klebsiella variicola strain WUSM_KV_15 NODE_18_length_99136_cov_27.0496, whole genome shotgun sequence	54086..57238	Quinolone resistance	EU370913
GCF_003195545.1	oqxA	96.43	1176/1176	100.0	1..1176	NZ_QIYH01000018.1 Klebsiella variicola strain WUSM_KV_15 NODE_18_length_99136_cov_27.0496, whole genome shotgun sequence	57262..58437	Quinolone resistance	EU370913
GCF_003195545.1	sul1	100.00	840/840	100.0	1..840	NZ_QIYH01000042.1 Klebsiella variicola strain WUSM_KV_15 NODE_42_length_20519_cov_46.5935, whole genome shotgun sequence	5874..6713	Sulphonamide resistance	U12338
GCF_003195625.1	blaLEN16	99.88	861/861	100.0	1..861	NZ_QIVS01000011.1 Klebsiella variicola strain WUSM_KV_82 NODE_11_length_177487_cov_30.3981, whole genome shotgun sequence	44543..45403	Beta-lactam resistance	AY743416
GCF_003195625.1	fosA	94.29	420/420	100.0	1..420	NZ_QIVS01000014.1 Klebsiella variicola strain WUSM_KV_82 NODE_14_length_169482_cov_32.4074, whole genome shotgun sequence	144249..144668	Fosfomycin resistance	ACZD01000244
GCF_003195625.1	oqxB	97.56	3153/3153	100.0	1..3153	NZ_QIVS01000019.1 Klebsiella variicola strain WUSM_KV_82 NODE_19_length_122785_cov_33.2638, whole genome shotgun sequence	73695..76847	Quinolone resistance	EU370913
GCF_003195625.1	oqxA	95.83	1176/1176	100.0	1..1176	NZ_QIVS01000019.1 Klebsiella variicola strain WUSM_KV_82 NODE_19_length_122785_cov_33.2638, whole genome shotgun sequence	76871..78046	Quinolone resistance	EU370913
GCF_003195935.1	aadA16	99.65	846/846	100.0	1..846	NZ_QIWT01000089.1 Klebsiella variicola strain WUSM_KV_55 NODE_89_length_5707_cov_144.08, whole genome shotgun sequence	4707..5552	Aminoglycoside resistance	EU675686
GCF_003195935.1	aac(6')-Ib-cr	100.00	600/600	100.0	1..600	NZ_QIWT01000089.1 Klebsiella variicola strain WUSM_KV_55 NODE_89_length_5707_cov_144.08, whole genome shotgun sequence	2772..3371	Fluoroquinolone and aminoglycoside resistance	DQ303918
GCF_003195935.1	blaCTX-M-14	100.00	876/876	100.0	1..876	NZ_QIWT01000019.1 Klebsiella variicola strain WUSM_KV_55 NODE_19_length_91013_cov_20.6995, whole genome shotgun sequence	90056..90931	Beta-lactam resistance Amino acid sequences of CTX-M-14 and CTX-M-18 are identical	AF252622
GCF_003195935.1	blaLEN2	98.72	861/861	100.0	1..861	NZ_QIWT01000023.1 Klebsiella variicola strain WUSM_KV_55 NODE_23_length_85867_cov_19.4168, whole genome shotgun sequence	19298..20158	Beta-lactam resistance	AY037780
GCF_003195935.1	blaKPC-2	100.00	882/882	100.0	1..882	NZ_QIWT01000099.1 Klebsiella variicola strain WUSM_KV_55 NODE_99_length_4286_cov_66.3751, whole genome shotgun sequence	140..1021	Beta-lactam resistance	AY034847
GCF_003195935.1	fosA	94.05	420/420	100.0	1..420	NZ_QIWT01000005.1 Klebsiella variicola strain WUSM_KV_55 NODE_5_length_283368_cov_22.7077, whole genome shotgun sequence	266831..267250	Fosfomycin resistance	ACZD01000244
GCF_003195935.1	floR	95.80	1214/1215	9991769547325100	1..1214	NZ_QIWT01000051.1 Klebsiella variicola strain WUSM_KV_55 NODE_51_length_24637_cov_88.7523, whole genome shotgun sequence	3485..4698	Phenicol resistance	AF118107
GCF_003195935.1	oqxB	97.53	3153/3153	100.0	1..3153	NZ_QIWT01000070.1 Klebsiella variicola strain WUSM_KV_55 NODE_70_length_10993_cov_22.672, whole genome shotgun sequence	2958..6110	Quinolone resistance	EU370913
GCF_003195935.1	oqxA	94.90	1176/1176	9846938775510200	1..1176	NZ_QIWT01000070.1 Klebsiella variicola strain WUSM_KV_55 NODE_70_length_10993_cov_22.672, whole genome shotgun sequence	6134..7291	Quinolone resistance	EU370913
GCF_003195935.1	qnrB6	100.00	645/645	100.0	1..645	NZ_QIWT01000007.1 Klebsiella variicola strain WUSM_KV_55 NODE_7_length_235053_cov_26.5575, whole genome shotgun sequence	4630..5274	Quinolone resistance	EF523819
GCF_003195935.1	aac(6')-Ib-cr	100.00	600/600	100.0	1..600	NZ_QIWT01000089.1 Klebsiella variicola strain WUSM_KV_55 NODE_89_length_5707_cov_144.08, whole genome shotgun sequence	2772..3371	Fluoroquinolone and aminoglycoside resistance	DQ303918
GCF_003195935.1	ARR-3	100.00	453/453	100.0	1..453	NZ_QIWT01000089.1 Klebsiella variicola strain WUSM_KV_55 NODE_89_length_5707_cov_144.08, whole genome shotgun sequence	3468..3920	Rifampicin resistance	JF806499
GCF_003195935.1	sul1	100.00	840/840	100.0	1..840	NZ_QIWT01000007.1 Klebsiella variicola strain WUSM_KV_55 NODE_7_length_235053_cov_26.5575, whole genome shotgun sequence	380..1219	Sulphonamide resistance	U12338
GCF_003195935.1	sul2	100.00	816/816	100.0	1..816	NZ_QIWT01000095.1 Klebsiella variicola strain WUSM_KV_55 NODE_95_length_5007_cov_87.5874, whole genome shotgun sequence	3786..4601	Sulphonamide resistance	AY034138
GCF_003195935.1	dfrA27	100.00	474/474	100.0	1..474	NZ_QIWT01000089.1 Klebsiella variicola strain WUSM_KV_55 NODE_89_length_5707_cov_144.08, whole genome shotgun sequence	4053..4526	Trimethoprim resistance	FJ459817
GCF_003195955.1	blaLEN17	100.00	861/861	100.0	1..861	NZ_QIWV01000001.1 Klebsiella variicola strain WUSM_KV_53 NODE_1_length_784273_cov_25.3481, whole genome shotgun sequence	541214..542074	Beta-lactam resistance	EF205593
GCF_003195955.1	fosA	93.57	420/420	100.0	1..420	NZ_QIWV01000014.1 Klebsiella variicola strain WUSM_KV_53 NODE_14_length_162305_cov_27.1066, whole genome shotgun sequence	24717..25136	Fosfomycin resistance	ACZD01000244
GCF_003195955.1	oqxB	97.62	3153/3153	100.0	1..3153	NZ_QIWV01000022.1 Klebsiella variicola strain WUSM_KV_53 NODE_22_length_101226_cov_28.0766, whole genome shotgun sequence	54218..57370	Quinolone resistance	EU370913
GCF_003195955.1	oqxA	96.26	1176/1176	100.0	1..1176	NZ_QIWV01000022.1 Klebsiella variicola strain WUSM_KV_53 NODE_22_length_101226_cov_28.0766, whole genome shotgun sequence	57394..58569	Quinolone resistance	EU370913
GCF_003195975.1	blaLEN7	99.62	789/789	100.0	1..789	NZ_QIWX01000001.1 Klebsiella variicola strain WUSM_KV_51 NODE_1_length_1050941_cov_34.6448, whole genome shotgun sequence	300799..301587	Beta-lactam resistance	AJ635425
GCF_003195975.1	fosA	94.05	420/420	100.0	1..420	NZ_QIWX01000004.1 Klebsiella variicola strain WUSM_KV_51 NODE_4_length_386256_cov_36.5654, whole genome shotgun sequence	24944..25363	Fosfomycin resistance	ACZD01000244
GCF_003195975.1	oqxB	97.81	3153/3153	100.0	1..3153	NZ_QIWX01000015.1 Klebsiella variicola strain WUSM_KV_51 NODE_15_length_124694_cov_37.312, whole genome shotgun sequence	54286..57438	Quinolone resistance	EU370913
GCF_003195975.1	oqxA	96.51	1176/1176	100.0	1..1176	NZ_QIWX01000015.1 Klebsiella variicola strain WUSM_KV_51 NODE_15_length_124694_cov_37.312, whole genome shotgun sequence	57462..58637	Quinolone resistance	EU370913
GCF_003195995.1	blaLEN24	99.65	861/861	100.0	1..861	NZ_QIWZ01000024.1 Klebsiella variicola strain WUSM_KV_49 NODE_24_length_91400_cov_25.1377, whole genome shotgun sequence	65715..66575	Beta-lactam resistance	AM850914
GCF_003195995.1	fosA	93.81	420/420	100.0	1..420	NZ_QIWZ01000013.1 Klebsiella variicola strain WUSM_KV_49 NODE_13_length_171136_cov_26.3751, whole genome shotgun sequence	24951..25370	Fosfomycin resistance	ACZD01000244
GCF_003195995.1	fosA7	91.73	423/423	100.0	1..423	NZ_QIWZ01000041.1 Klebsiella variicola strain WUSM_KV_49 NODE_41_length_20641_cov_27.96, whole genome shotgun sequence	13348..13770	Fosfomycin resistance	LAPJ01000014
GCF_003195995.1	oqxB	97.75	3153/3153	100.0	1..3153	NZ_QIWZ01000023.1 Klebsiella variicola strain WUSM_KV_49 NODE_23_length_98723_cov_27.1462, whole genome shotgun sequence	54346..57498	Quinolone resistance	EU370913
GCF_003195995.1	oqxA	96.43	1176/1176	100.0	1..1176	NZ_QIWZ01000023.1 Klebsiella variicola strain WUSM_KV_49 NODE_23_length_98723_cov_27.1462, whole genome shotgun sequence	57522..58697	Quinolone resistance	EU370913
GCF_003196015.1	blaLEN16	100.00	861/861	100.0	1..861	NZ_QIXB01000005.1 Klebsiella variicola strain WUSM_KV_47 NODE_5_length_301526_cov_26.4033, whole genome shotgun sequence	44541..45401	Beta-lactam resistance	AY743416
GCF_003196015.1	fosA	94.52	420/420	100.0	1..420	NZ_QIXB01000016.1 Klebsiella variicola strain WUSM_KV_47 NODE_16_length_165548_cov_28.3212, whole genome shotgun sequence	140190..140609	Fosfomycin resistance	ACZD01000244
GCF_003196015.1	oqxB	97.59	3153/3153	100.0	1..3153	NZ_QIXB01000020.1 Klebsiella variicola strain WUSM_KV_47 NODE_20_length_107981_cov_27.5874, whole genome shotgun sequence	31933..35085	Quinolone resistance	EU370913
GCF_003196015.1	oqxA	96.43	1176/1176	100.0	1..1176	NZ_QIXB01000020.1 Klebsiella variicola strain WUSM_KV_47 NODE_20_length_107981_cov_27.5874, whole genome shotgun sequence	30734..31909	Quinolone resistance	EU370913
GCF_003196025.1	blaLEN2	99.77	861/861	100.0	1..861	NZ_QIXG01000002.1 Klebsiella variicola strain WUSM_KV_42 NODE_2_length_641078_cov_25.5078, whole genome shotgun sequence	241757..242617	Beta-lactam resistance	AY037780
GCF_003196025.1	fosA	94.05	420/420	100.0	1..420	NZ_QIXG01000025.1 Klebsiella variicola strain WUSM_KV_42 NODE_25_length_47903_cov_26.3907, whole genome shotgun sequence	31340..31759	Fosfomycin resistance	ACZD01000244
GCF_003196025.1	oqxB	97.75	3153/3153	100.0	1..3153	NZ_QIXG01000015.1 Klebsiella variicola strain WUSM_KV_42 NODE_15_length_108703_cov_25.0014, whole genome shotgun sequence	31995..35147	Quinolone resistance	EU370913
GCF_003196025.1	oqxA	95.24	1176/1176	100.0	1..1176	NZ_QIXG01000015.1 Klebsiella variicola strain WUSM_KV_42 NODE_15_length_108703_cov_25.0014, whole genome shotgun sequence	30796..31971	Quinolone resistance	EU370913
GCF_003196055.1	blaLEN2	99.77	861/861	100.0	1..861	NZ_QIXF01000008.1 Klebsiella variicola strain WUSM_KV_43 NODE_8_length_114887_cov_8.64888, whole genome shotgun sequence	104515..105375	Beta-lactam resistance	AY037780
GCF_003196055.1	fosA	93.33	420/420	100.0	1..420	NZ_QIXF01000077.1 Klebsiella variicola strain WUSM_KV_43 NODE_77_length_26394_cov_9.57142, whole genome shotgun sequence	24909..25328	Fosfomycin resistance	ACZD01000244
GCF_003196055.1	oqxB	97.59	3153/3153	100.0	1..3153	NZ_QIXF01000054.1 Klebsiella variicola strain WUSM_KV_43 NODE_54_length_39295_cov_8.23084, whole genome shotgun sequence	4111..7263	Quinolone resistance	EU370913
GCF_003196055.1	oqxA	96.60	1176/1176	100.0	1..1176	NZ_QIXF01000054.1 Klebsiella variicola strain WUSM_KV_43 NODE_54_length_39295_cov_8.23084, whole genome shotgun sequence	7287..8462	Quinolone resistance	EU370913
GCF_003196075.1	blaLEN2	99.65	861/861	100.0	1..861	NZ_QIXH01000023.1 Klebsiella variicola strain WUSM_KV_41 NODE_23_length_74229_cov_36.3364, whole genome shotgun sequence	30180..31040	Beta-lactam resistance	AY037780
GCF_003196075.1	fosA	93.33	420/420	100.0	1..420	NZ_QIXH01000028.1 Klebsiella variicola strain WUSM_KV_41 NODE_28_length_56295_cov_37.4868, whole genome shotgun sequence	24938..25357	Fosfomycin resistance	ACZD01000244
GCF_003196075.1	oqxB	97.91	3153/3153	100.0	1..3153	NZ_QIXH01000021.1 Klebsiella variicola strain WUSM_KV_41 NODE_21_length_88318_cov_37.792, whole genome shotgun sequence	73681..76833	Quinolone resistance	EU370913
GCF_003196075.1	oqxA	96.43	1176/1176	100.0	1..1176	NZ_QIXH01000021.1 Klebsiella variicola strain WUSM_KV_41 NODE_21_length_88318_cov_37.792, whole genome shotgun sequence	76857..78032	Quinolone resistance	EU370913
GCF_003196095.1	blaLEN24	99.65	861/861	100.0	1..861	NZ_QIXK01000021.1 Klebsiella variicola strain WUSM_KV_38 NODE_21_length_91653_cov_77.2332, whole genome shotgun sequence	65968..66828	Beta-lactam resistance	AM850914
GCF_003196095.1	fosA	93.81	420/420	100.0	1..420	NZ_QIXK01000014.1 Klebsiella variicola strain WUSM_KV_38 NODE_14_length_171136_cov_76.5119, whole genome shotgun sequence	24951..25370	Fosfomycin resistance	ACZD01000244
GCF_003196095.1	fosA7	91.73	423/423	100.0	1..423	NZ_QIXK01000020.1 Klebsiella variicola strain WUSM_KV_38 NODE_20_length_92242_cov_82.4607, whole genome shotgun sequence	6872..7294	Fosfomycin resistance	LAPJ01000014
GCF_003196095.1	oqxB	97.75	3153/3153	100.0	1..3153	NZ_QIXK01000018.1 Klebsiella variicola strain WUSM_KV_38 NODE_18_length_98723_cov_83.6234, whole genome shotgun sequence	54346..57498	Quinolone resistance	EU370913
GCF_003196095.1	oqxA	96.43	1176/1176	100.0	1..1176	NZ_QIXK01000018.1 Klebsiella variicola strain WUSM_KV_38 NODE_18_length_98723_cov_83.6234, whole genome shotgun sequence	57522..58697	Quinolone resistance	EU370913
GCF_003196105.1	blaLEN13	100.00	789/789	100.0	1..789	NZ_QIXN01000015.1 Klebsiella variicola strain WUSM_KV_35 NODE_15_length_124475_cov_24.3753, whole genome shotgun sequence	17164..17952	Beta-lactam resistance	AJ635403
GCF_003196105.1	fosA	93.33	420/420	100.0	1..420	NZ_QIXN01000012.1 Klebsiella variicola strain WUSM_KV_35 NODE_12_length_164502_cov_25.3145, whole genome shotgun sequence	138999..139418	Fosfomycin resistance	ACWO01000079
GCF_003196115.1	blaLEN12	100.00	789/789	100.0	1..789	NZ_QIXO01000012.1 Klebsiella variicola strain WUSM_KV_34 NODE_12_length_224842_cov_31.2205, whole genome shotgun sequence	30245..31033	Beta-lactam resistance	AJ635406
GCF_003196115.1	fosA	93.81	420/420	100.0	1..420	NZ_QIXO01000024.1 Klebsiella variicola strain WUSM_KV_34 NODE_24_length_60068_cov_34.1808, whole genome shotgun sequence	34903..35322	Fosfomycin resistance	ACZD01000244
GCF_003196115.1	oqxB	97.75	3153/3153	100.0	1..3153	NZ_QIXO01000017.1 Klebsiella variicola strain WUSM_KV_34 NODE_17_length_115935_cov_36.4439, whole genome shotgun sequence	58433..61585	Quinolone resistance	EU370913
GCF_003196115.1	oqxA	96.77	1176/1176	100.0	1..1176	NZ_QIXO01000017.1 Klebsiella variicola strain WUSM_KV_34 NODE_17_length_115935_cov_36.4439, whole genome shotgun sequence	57234..58409	Quinolone resistance	EU370913
GCF_003196155.1	blaLEN10	100.00	789/789	100.0	1..789	NZ_QIXS01000020.1 Klebsiella variicola strain WUSM_KV_30 NODE_20_length_74665_cov_32.2401, whole genome shotgun sequence	30657..31445	Beta-lactam resistance	AJ635419
GCF_003196155.1	fosA	94.05	420/420	100.0	1..420	NZ_QIXS01000021.1 Klebsiella variicola strain WUSM_KV_30 NODE_21_length_57186_cov_31.1084, whole genome shotgun sequence	32050..32469	Fosfomycin resistance	ACZD01000244
GCF_003196155.1	oqxB	97.81	3153/3153	100.0	1..3153	NZ_QIXS01000014.1 Klebsiella variicola strain WUSM_KV_30 NODE_14_length_114917_cov_32.4917, whole genome shotgun sequence	57411..60563	Quinolone resistance	EU370913
GCF_003196155.1	oqxA	96.51	1176/1176	100.0	1..1176	NZ_QIXS01000014.1 Klebsiella variicola strain WUSM_KV_30 NODE_14_length_114917_cov_32.4917, whole genome shotgun sequence	56212..57387	Quinolone resistance	EU370913
GCF_003196175.1	blaLEN2	99.77	861/861	100.0	1..861	NZ_QIXT01000001.1 Klebsiella variicola strain WUSM_KV_29 NODE_1_length_712276_cov_24.9459, whole genome shotgun sequence	30843..31703	Beta-lactam resistance	AY037780
GCF_003196175.1	fosA	94.05	420/420	100.0	1..420	NZ_QIXT01000022.1 Klebsiella variicola strain WUSM_KV_29 NODE_22_length_47655_cov_26.0759, whole genome shotgun sequence	15897..16316	Fosfomycin resistance	ACZD01000244
GCF_003196175.1	oqxB	97.75	3153/3153	100.0	1..3153	NZ_QIXT01000017.1 Klebsiella variicola strain WUSM_KV_29 NODE_17_length_108701_cov_25.7535, whole genome shotgun sequence	73555..76707	Quinolone resistance	EU370913
GCF_003196175.1	oqxA	95.24	1176/1176	100.0	1..1176	NZ_QIXT01000017.1 Klebsiella variicola strain WUSM_KV_29 NODE_17_length_108701_cov_25.7535, whole genome shotgun sequence	76731..77906	Quinolone resistance	EU370913
GCF_003196185.1	blaLEN17	99.88	861/861	100.0	1..861	NZ_QIXV01000001.1 Klebsiella variicola strain WUSM_KV_27 NODE_1_length_1197609_cov_47.4235, whole genome shotgun sequence	207947..208807	Beta-lactam resistance	EF205593
GCF_003196185.1	fosA	93.57	420/420	100.0	1..420	NZ_QIXV01000003.1 Klebsiella variicola strain WUSM_KV_27 NODE_3_length_373736_cov_47.7474, whole genome shotgun sequence	348433..348852	Fosfomycin resistance	ACZD01000244
GCF_003196185.1	oqxB	97.78	3153/3153	100.0	1..3153	NZ_QIXV01000026.1 Klebsiella variicola strain WUSM_KV_27 NODE_26_length_36290_cov_47.6101, whole genome shotgun sequence	4111..7263	Quinolone resistance	EU370913
GCF_003196185.1	oqxA	96.09	1176/1176	100.0	1..1176	NZ_QIXV01000026.1 Klebsiella variicola strain WUSM_KV_27 NODE_26_length_36290_cov_47.6101, whole genome shotgun sequence	7287..8462	Quinolone resistance	EU370913
GCF_003196185.1	tet(C)	99.83	1191/1191	100.0	1..1191	NZ_QIXV01000034.1 Klebsiella variicola strain WUSM_KV_27 NODE_34_length_4521_cov_68.1487, whole genome shotgun sequence	474..1664	Tetracycline resistance	AF055345
GCF_003196215.1	blaLEN13	100.00	789/789	100.0	1..789	NZ_QIXX01000033.1 Klebsiella variicola strain WUSM_KV_25 NODE_33_length_30872_cov_22.307, whole genome shotgun sequence	12921..13709	Beta-lactam resistance	AJ635403
GCF_003196215.1	fosA	93.33	420/420	100.0	1..420	NZ_QIXX01000014.1 Klebsiella variicola strain WUSM_KV_25 NODE_14_length_164513_cov_23.4305, whole genome shotgun sequence	138999..139418	Fosfomycin resistance	ACWO01000079
GCF_003196215.1	oqxB	97.65	3153/3153	100.0	1..3153	NZ_QIXX01000024.1 Klebsiella variicola strain WUSM_KV_25 NODE_24_length_63196_cov_24.0391, whole genome shotgun sequence	5696..8848	Quinolone resistance	EU370913
GCF_003196215.1	oqxA	96.26	1176/1176	100.0	1..1176	NZ_QIXX01000024.1 Klebsiella variicola strain WUSM_KV_25 NODE_24_length_63196_cov_24.0391, whole genome shotgun sequence	4497..5672	Quinolone resistance	EU370913
GCF_003196235.1	blaLEN19	99.77	861/861	100.0	1..861	NZ_QIXY01000001.1 Klebsiella variicola strain WUSM_KV_24 NODE_1_length_1667604_cov_24.4666, whole genome shotgun sequence	301798..302658	Beta-lactam resistance	AM850909
GCF_003196235.1	blaLEN16	99.77	861/861	100.0	1..861	NZ_QIXY01000001.1 Klebsiella variicola strain WUSM_KV_24 NODE_1_length_1667604_cov_24.4666, whole genome shotgun sequence	301798..302658	Beta-lactam resistance	AY743416
GCF_003196235.1	fosA	93.33	420/420	100.0	1..420	NZ_QIXY01000010.1 Klebsiella variicola strain WUSM_KV_24 NODE_10_length_170202_cov_25.0546, whole genome shotgun sequence	24872..25291	Fosfomycin resistance	ACWO01000079
GCF_003196235.1	oqxB	97.81	3153/3153	100.0	1..3153	NZ_QIXY01000013.1 Klebsiella variicola strain WUSM_KV_24 NODE_13_length_108495_cov_24.6111, whole genome shotgun sequence	73417..76569	Quinolone resistance	EU370913
GCF_003196235.1	oqxA	96.26	1176/1176	100.0	1..1176	NZ_QIXY01000013.1 Klebsiella variicola strain WUSM_KV_24 NODE_13_length_108495_cov_24.6111, whole genome shotgun sequence	76593..77768	Quinolone resistance	EU370913
GCF_003196255.1	blaLEN19	99.77	861/861	100.0	1..861	NZ_QIXZ01000001.1 Klebsiella variicola strain WUSM_KV_23 NODE_1_length_2008114_cov_38.9458, whole genome shotgun sequence	1364943..1365803	Beta-lactam resistance	AM850909
GCF_003196255.1	blaLEN16	99.77	861/861	100.0	1..861	NZ_QIXZ01000001.1 Klebsiella variicola strain WUSM_KV_23 NODE_1_length_2008114_cov_38.9458, whole genome shotgun sequence	1364943..1365803	Beta-lactam resistance	AY743416
GCF_003196255.1	fosA	93.33	420/420	100.0	1..420	NZ_QIXZ01000009.1 Klebsiella variicola strain WUSM_KV_23 NODE_9_length_170202_cov_42.4691, whole genome shotgun sequence	144912..145331	Fosfomycin resistance	ACWO01000079
GCF_003196255.1	oqxB	97.81	3153/3153	100.0	1..3153	NZ_QIXZ01000012.1 Klebsiella variicola strain WUSM_KV_23 NODE_12_length_108627_cov_40.6695, whole genome shotgun sequence	73549..76701	Quinolone resistance	EU370913
GCF_003196255.1	oqxA	96.26	1176/1176	100.0	1..1176	NZ_QIXZ01000012.1 Klebsiella variicola strain WUSM_KV_23 NODE_12_length_108627_cov_40.6695, whole genome shotgun sequence	76725..77900	Quinolone resistance	EU370913
GCF_003196265.1	blaLEN2	99.65	861/861	100.0	1..861	NZ_QIYB01000037.1 Klebsiella variicola strain WUSM_KV_21 NODE_37_length_31672_cov_14.9134, whole genome shotgun sequence	24876..25736	Beta-lactam resistance	AY037780
GCF_003196265.1	fosA	93.33	420/420	100.0	1..420	NZ_QIYB01000029.1 Klebsiella variicola strain WUSM_KV_21 NODE_29_length_56295_cov_16.336, whole genome shotgun sequence	30939..31358	Fosfomycin resistance	ACZD01000244
GCF_003196265.1	oqxB	97.91	3153/3153	100.0	1..3153	NZ_QIYB01000026.1 Klebsiella variicola strain WUSM_KV_21 NODE_26_length_88186_cov_16.3591, whole genome shotgun sequence	73549..76701	Quinolone resistance	EU370913
GCF_003196265.1	oqxA	96.43	1176/1176	100.0	1..1176	NZ_QIYB01000026.1 Klebsiella variicola strain WUSM_KV_21 NODE_26_length_88186_cov_16.3591, whole genome shotgun sequence	76725..77900	Quinolone resistance	EU370913
GCF_003196305.1	blaLEN16	99.88	861/861	100.0	1..861	NZ_QIYD01000026.1 Klebsiella variicola strain WUSM_KV_19 NODE_26_length_64990_cov_21.549, whole genome shotgun sequence	20881..21741	Beta-lactam resistance	AY743416
GCF_003196305.1	fosA	93.57	420/420	100.0	1..420	NZ_QIYD01000012.1 Klebsiella variicola strain WUSM_KV_19 NODE_12_length_177424_cov_24.4702, whole genome shotgun sequence	152454..152873	Fosfomycin resistance	ACZD01000244
GCF_003196305.1	oqxB	97.81	3153/3153	100.0	1..3153	NZ_QIYD01000019.1 Klebsiella variicola strain WUSM_KV_19 NODE_19_length_108651_cov_23.4344, whole genome shotgun sequence	31936..35088	Quinolone resistance	EU370913
GCF_003196305.1	oqxA	96.51	1176/1176	100.0	1..1176	NZ_QIYD01000019.1 Klebsiella variicola strain WUSM_KV_19 NODE_19_length_108651_cov_23.4344, whole genome shotgun sequence	30737..31912	Quinolone resistance	EU370913
GCF_003196335.1	blaLEN13	99.87	789/789	100.0	1..789	NZ_QIYE01000001.1 Klebsiella variicola strain WUSM_KV_18 NODE_1_length_955306_cov_18.347, whole genome shotgun sequence	245786..246574	Beta-lactam resistance	AJ635403
GCF_003196335.1	fosA	94.29	420/420	100.0	1..420	NZ_QIYE01000013.1 Klebsiella variicola strain WUSM_KV_18 NODE_13_length_164236_cov_21.3128, whole genome shotgun sequence	138889..139308	Fosfomycin resistance	ACZD01000244
GCF_003196335.1	oqxB	97.68	3153/3153	100.0	1..3153	NZ_QIYE01000017.1 Klebsiella variicola strain WUSM_KV_18 NODE_17_length_89490_cov_20.8248, whole genome shotgun sequence	54346..57498	Quinolone resistance	EU370913
GCF_003196335.1	oqxA	96.85	1176/1176	100.0	1..1176	NZ_QIYE01000017.1 Klebsiella variicola strain WUSM_KV_18 NODE_17_length_89490_cov_20.8248, whole genome shotgun sequence	57522..58697	Quinolone resistance	EU370913
GCF_003196355.1	blaLEN13	100.00	789/789	100.0	1..789	NZ_QIYF01000008.1 Klebsiella variicola strain WUSM_KV_17 NODE_8_length_241420_cov_19.3792, whole genome shotgun sequence	29537..30325	Beta-lactam resistance	AJ635403
GCF_003196355.1	fosA	93.33	420/420	100.0	1..420	NZ_QIYF01000014.1 Klebsiella variicola strain WUSM_KV_17 NODE_14_length_171809_cov_28.0984, whole genome shotgun sequence	24816..25235	Fosfomycin resistance	ACZD01000244
GCF_003196355.1	oqxB	97.72	3153/3153	100.0	1..3153	NZ_QIYF01000023.1 Klebsiella variicola strain WUSM_KV_17 NODE_23_length_89341_cov_26.3219, whole genome shotgun sequence	31968..35120	Quinolone resistance	EU370913
GCF_003196355.1	oqxA	96.77	1176/1176	100.0	1..1176	NZ_QIYF01000023.1 Klebsiella variicola strain WUSM_KV_17 NODE_23_length_89341_cov_26.3219, whole genome shotgun sequence	30769..31944	Quinolone resistance	EU370913
GCF_003196375.1	blaLEN16	99.88	861/861	100.0	1..861	NZ_QIYI01000030.1 Klebsiella variicola strain WUSM_KV_14 NODE_30_length_59710_cov_26.7769, whole genome shotgun sequence	44544..45404	Beta-lactam resistance	AY743416
GCF_003196375.1	fosA	93.57	420/420	100.0	1..420	NZ_QIYI01000010.1 Klebsiella variicola strain WUSM_KV_14 NODE_10_length_177545_cov_28.3496, whole genome shotgun sequence	152573..152992	Fosfomycin resistance	ACZD01000244
GCF_003196375.1	oqxB	97.81	3153/3153	100.0	1..3153	NZ_QIYI01000018.1 Klebsiella variicola strain WUSM_KV_14 NODE_18_length_108651_cov_26.9531, whole genome shotgun sequence	31936..35088	Quinolone resistance	EU370913
GCF_003196375.1	oqxA	96.51	1176/1176	100.0	1..1176	NZ_QIYI01000018.1 Klebsiella variicola strain WUSM_KV_14 NODE_18_length_108651_cov_26.9531, whole genome shotgun sequence	30737..31912	Quinolone resistance	EU370913
GCF_003196385.1	blaLEN2	99.77	861/861	100.0	1..861	NZ_QIYM01000007.1 Klebsiella variicola strain WUSM_KV_10 NODE_7_length_292254_cov_17.6629, whole genome shotgun sequence	210007..210867	Beta-lactam resistance	AY037780
GCF_003196385.1	fosA	94.05	420/420	100.0	1..420	NZ_QIYM01000027.1 Klebsiella variicola strain WUSM_KV_10 NODE_27_length_48036_cov_24.8274, whole genome shotgun sequence	31341..31760	Fosfomycin resistance	ACZD01000244
GCF_003196385.1	oqxB	97.78	3153/3153	100.0	1..3153	NZ_QIYM01000022.1 Klebsiella variicola strain WUSM_KV_10 NODE_22_length_86048_cov_21.3245, whole genome shotgun sequence	9331..12483	Quinolone resistance	EU370913
GCF_003196385.1	oqxA	95.24	1176/1176	100.0	1..1176	NZ_QIYM01000022.1 Klebsiella variicola strain WUSM_KV_10 NODE_22_length_86048_cov_21.3245, whole genome shotgun sequence	8132..9307	Quinolone resistance	EU370913
GCF_003196415.1	aadA1	100.00	789/789	100.0	1..789	NZ_QIYN01000020.1 Klebsiella variicola strain WUSM_KV_09 NODE_20_length_101931_cov_20.366, whole genome shotgun sequence	60920..61708	Aminoglycoside resistance	JQ480156
GCF_003196415.1	blaLEN13	99.62	789/789	100.0	1..789	NZ_QIYN01000025.1 Klebsiella variicola strain WUSM_KV_09 NODE_25_length_91393_cov_18.021, whole genome shotgun sequence	24850..25638	Beta-lactam resistance	AJ635403
GCF_003196415.1	fosA	93.33	420/420	100.0	1..420	NZ_QIYN01000033.1 Klebsiella variicola strain WUSM_KV_09 NODE_33_length_72459_cov_21.4712, whole genome shotgun sequence	16225..16644	Fosfomycin resistance	ACZD01000244
GCF_003196415.1	oqxB	97.75	3153/3153	100.0	1..3153	NZ_QIYN01000024.1 Klebsiella variicola strain WUSM_KV_09 NODE_24_length_91413_cov_20.7565, whole genome shotgun sequence	56261..59413	Quinolone resistance	EU370913
GCF_003196415.1	oqxA	96.17	1176/1176	100.0	1..1176	NZ_QIYN01000024.1 Klebsiella variicola strain WUSM_KV_09 NODE_24_length_91413_cov_20.7565, whole genome shotgun sequence	59437..60612	Quinolone resistance	EU370913
GCF_003196435.1	blaLEN24	99.77	861/861	100.0	1..861	NZ_QIYO01000001.1 Klebsiella variicola strain WUSM_KV_08 NODE_1_length_1115838_cov_34.428, whole genome shotgun sequence	906600..907460	Beta-lactam resistance	AM850914
GCF_003196435.1	fosA	94.05	420/420	100.0	1..420	NZ_QIYO01000023.1 Klebsiella variicola strain WUSM_KV_08 NODE_23_length_56910_cov_40.19, whole genome shotgun sequence	25091..25510	Fosfomycin resistance	ACZD01000244
GCF_003196435.1	oqxB	97.59	3153/3153	100.0	1..3153	NZ_QIYO01000015.1 Klebsiella variicola strain WUSM_KV_08 NODE_15_length_95481_cov_38.082, whole genome shotgun sequence	39033..42185	Quinolone resistance	EU370913
GCF_003196435.1	oqxA	96.85	1176/1176	100.0	1..1176	NZ_QIYO01000015.1 Klebsiella variicola strain WUSM_KV_08 NODE_15_length_95481_cov_38.082, whole genome shotgun sequence	37834..39009	Quinolone resistance	EU370913
GCF_003196455.1	blaLEN9	99.75	789/789	100.0	1..789	NZ_QIYP01000023.1 Klebsiella variicola strain WUSM_KV_07 NODE_23_length_67337_cov_29.0947, whole genome shotgun sequence	28891..29679	Beta-lactam resistance	AJ635405
GCF_003196455.1	fosA	93.33	420/420	100.0	1..420	NZ_QIYP01000026.1 Klebsiella variicola strain WUSM_KV_07 NODE_26_length_56301_cov_40.4279, whole genome shotgun sequence	24944..25363	Fosfomycin resistance	ACZD01000244
GCF_003196455.1	oqxB	97.84	3153/3153	100.0	1..3153	NZ_QIYP01000019.1 Klebsiella variicola strain WUSM_KV_07 NODE_19_length_88185_cov_39.7673, whole genome shotgun sequence	73548..76700	Quinolone resistance	EU370913
GCF_003196455.1	oqxA	96.43	1176/1176	100.0	1..1176	NZ_QIYP01000019.1 Klebsiella variicola strain WUSM_KV_07 NODE_19_length_88185_cov_39.7673, whole genome shotgun sequence	76724..77899	Quinolone resistance	EU370913
GCF_003196475.1	blaLEN24	99.65	861/861	100.0	1..861	NZ_QIYQ01000017.1 Klebsiella variicola strain WUSM_KV_06 NODE_17_length_132772_cov_31.0291, whole genome shotgun sequence	107086..107946	Beta-lactam resistance	AM850914
GCF_003196475.1	fosA	93.81	420/420	100.0	1..420	NZ_QIYQ01000012.1 Klebsiella variicola strain WUSM_KV_06 NODE_12_length_171018_cov_37.3232, whole genome shotgun sequence	24951..25370	Fosfomycin resistance	ACZD01000244
GCF_003196475.1	fosA7	91.73	423/423	100.0	1..423	NZ_QIYQ01000023.1 Klebsiella variicola strain WUSM_KV_06 NODE_23_length_92187_cov_37.1077, whole genome shotgun sequence	6944..7366	Fosfomycin resistance	LAPJ01000014
GCF_003196475.1	oqxB	97.75	3153/3153	100.0	1..3153	NZ_QIYQ01000022.1 Klebsiella variicola strain WUSM_KV_06 NODE_22_length_98725_cov_35.6347, whole genome shotgun sequence	41226..44378	Quinolone resistance	EU370913
GCF_003196475.1	oqxA	96.43	1176/1176	100.0	1..1176	NZ_QIYQ01000022.1 Klebsiella variicola strain WUSM_KV_06 NODE_22_length_98725_cov_35.6347, whole genome shotgun sequence	40027..41202	Quinolone resistance	EU370913
GCF_003196495.1	blaLEN7	100.00	789/789	100.0	1..789	NZ_QIYU01000023.1 Klebsiella variicola strain WUSM_KV_02 NODE_23_length_73918_cov_41.8581, whole genome shotgun sequence	43221..44009	Beta-lactam resistance	AJ635425
GCF_003196495.1	fosA	94.05	420/420	100.0	1..420	NZ_QIYU01000012.1 Klebsiella variicola strain WUSM_KV_02 NODE_12_length_169373_cov_47.2336, whole genome shotgun sequence	144164..144583	Fosfomycin resistance	ACZD01000244
GCF_003196495.1	oqxB	97.81	3153/3153	100.0	1..3153	NZ_QIYU01000016.1 Klebsiella variicola strain WUSM_KV_02 NODE_16_length_141809_cov_45.2171, whole genome shotgun sequence	73559..76711	Quinolone resistance	EU370913
GCF_003196495.1	oqxA	96.43	1176/1176	100.0	1..1176	NZ_QIYU01000016.1 Klebsiella variicola strain WUSM_KV_02 NODE_16_length_141809_cov_45.2171, whole genome shotgun sequence	76735..77910	Quinolone resistance	EU370913
GCF_003196665.1	blaLEN17	99.88	861/861	100.0	1..861	NZ_QIVD01000001.1 Klebsiella variicola strain WUSM_KV_97 NODE_1_length_936447_cov_25.1777, whole genome shotgun sequence	390153..391013	Beta-lactam resistance	EF205593
GCF_003196665.1	fosA	94.05	420/420	100.0	1..420	NZ_QIVD01000019.1 Klebsiella variicola strain WUSM_KV_97 NODE_19_length_56320_cov_28.5439, whole genome shotgun sequence	31053..31472	Fosfomycin resistance	ACZD01000244
GCF_003196665.1	oqxB	97.81	3153/3153	100.0	1..3153	NZ_QIVD01000015.1 Klebsiella variicola strain WUSM_KV_97 NODE_15_length_108616_cov_27.89, whole genome shotgun sequence	73426..76578	Quinolone resistance	EU370913
GCF_003196665.1	oqxA	95.32	1176/1176	100.0	1..1176	NZ_QIVD01000015.1 Klebsiella variicola strain WUSM_KV_97 NODE_15_length_108616_cov_27.89, whole genome shotgun sequence	76602..77777	Quinolone resistance	EU370913
GCF_003196955.1	blaLEN13	99.87	789/789	100.0	1..789	NZ_QIXA01000003.1 Klebsiella variicola strain WUSM_KV_48 NODE_3_length_451106_cov_30.1998, whole genome shotgun sequence	420147..420935	Beta-lactam resistance	AJ635403
GCF_003196955.1	fosA	94.05	420/420	100.0	1..420	NZ_QIXA01000023.1 Klebsiella variicola strain WUSM_KV_48 NODE_23_length_56477_cov_31.6975, whole genome shotgun sequence	31341..31760	Fosfomycin resistance	ACZD01000244
GCF_003196955.1	oqxB	97.78	3153/3153	100.0	1..3153	NZ_QIXA01000019.1 Klebsiella variicola strain WUSM_KV_48 NODE_19_length_89431_cov_32.3122, whole genome shotgun sequence	31933..35085	Quinolone resistance	EU370913
GCF_003196955.1	oqxA	96.43	1176/1176	100.0	1..1176	NZ_QIXA01000019.1 Klebsiella variicola strain WUSM_KV_48 NODE_19_length_89431_cov_32.3122, whole genome shotgun sequence	30734..31909	Quinolone resistance	EU370913
GCF_003196975.1	blaLEN13	100.00	789/789	100.0	1..789	NZ_QIWW01000002.1 Klebsiella variicola strain WUSM_KV_52 NODE_2_length_419334_cov_20.6348, whole genome shotgun sequence	17172..17960	Beta-lactam resistance	AJ635403
GCF_003196975.1	fosA	94.29	420/420	100.0	1..420	NZ_QIWW01000003.1 Klebsiella variicola strain WUSM_KV_52 NODE_3_length_383094_cov_22.8607, whole genome shotgun sequence	24923..25342	Fosfomycin resistance	ACZD01000244
GCF_003196975.1	oqxB	97.75	3153/3153	100.0	1..3153	NZ_QIWW01000001.1 Klebsiella variicola strain WUSM_KV_52 NODE_1_length_444673_cov_23.4601, whole genome shotgun sequence	409555..412707	Quinolone resistance	EU370913
GCF_003196975.1	oqxA	96.26	1176/1176	100.0	1..1176	NZ_QIWW01000001.1 Klebsiella variicola strain WUSM_KV_52 NODE_1_length_444673_cov_23.4601, whole genome shotgun sequence	412731..413906	Quinolone resistance	EU370913
GCF_003196995.1	blaLEN13	100.00	789/789	100.0	1..789	NZ_QIXD01000001.1 Klebsiella variicola strain WUSM_KV_45 NODE_1_length_982791_cov_18.1881, whole genome shotgun sequence	972456..973244	Beta-lactam resistance	AJ635403
GCF_003196995.1	fosA	93.33	420/420	100.0	1..420	NZ_QIXD01000013.1 Klebsiella variicola strain WUSM_KV_45 NODE_13_length_171832_cov_18.3182, whole genome shotgun sequence	24721..25140	Fosfomycin resistance	ACZD01000244
GCF_003196995.1	oqxB	97.75	3153/3153	100.0	1..3153	NZ_QIXD01000018.1 Klebsiella variicola strain WUSM_KV_45 NODE_18_length_108552_cov_18.9696, whole genome shotgun sequence	31968..35120	Quinolone resistance	EU370913
GCF_003196995.1	oqxA	96.17	1176/1176	100.0	1..1176	NZ_QIXD01000018.1 Klebsiella variicola strain WUSM_KV_45 NODE_18_length_108552_cov_18.9696, whole genome shotgun sequence	30769..31944	Quinolone resistance	EU370913
GCF_003197015.1	blaLEN16	100.00	861/861	100.0	1..861	NZ_QIXC01000018.1 Klebsiella variicola strain WUSM_KV_46 NODE_18_length_97935_cov_20.1333, whole genome shotgun sequence	44541..45401	Beta-lactam resistance	AY743416
GCF_003197015.1	fosA	94.52	420/420	100.0	1..420	NZ_QIXC01000008.1 Klebsiella variicola strain WUSM_KV_46 NODE_8_length_169569_cov_20.2143, whole genome shotgun sequence	144211..144630	Fosfomycin resistance	ACZD01000244
GCF_003197015.1	oqxB	97.59	3153/3153	100.0	1..3153	NZ_QIXC01000013.1 Klebsiella variicola strain WUSM_KV_46 NODE_13_length_124299_cov_20.8648, whole genome shotgun sequence	31933..35085	Quinolone resistance	EU370913
GCF_003197015.1	oqxA	96.43	1176/1176	100.0	1..1176	NZ_QIXC01000013.1 Klebsiella variicola strain WUSM_KV_46 NODE_13_length_124299_cov_20.8648, whole genome shotgun sequence	30734..31909	Quinolone resistance	EU370913
GCF_003197055.1	blaLEN13	100.00	789/789	100.0	1..789	NZ_QIXE01000001.1 Klebsiella variicola strain WUSM_KV_44 NODE_1_length_955278_cov_19.1117, whole genome shotgun sequence	716678..717466	Beta-lactam resistance	AJ635403
GCF_003197055.1	fosA	93.57	420/420	100.0	1..420	NZ_QIXE01000010.1 Klebsiella variicola strain WUSM_KV_44 NODE_10_length_169931_cov_18.6226, whole genome shotgun sequence	144941..145360	Fosfomycin resistance	ACZD01000244
GCF_003197055.1	oqxB	97.72	3153/3153	100.0	1..3153	NZ_QIXE01000002.1 Klebsiella variicola strain WUSM_KV_44 NODE_2_length_695242_cov_18.8629, whole genome shotgun sequence	648641..651793	Quinolone resistance	EU370913
GCF_003197055.1	oqxA	97.19	1176/1176	100.0	1..1176	NZ_QIXE01000002.1 Klebsiella variicola strain WUSM_KV_44 NODE_2_length_695242_cov_18.8629, whole genome shotgun sequence	651817..652992	Quinolone resistance	EU370913
GCF_003197065.1	blaLEN20	99.65	861/861	100.0	1..861	NZ_QIXJ01000009.1 Klebsiella variicola strain WUSM_KV_39 NODE_9_length_216780_cov_115.886, whole genome shotgun sequence	30127..30987	Beta-lactam resistance	AM850910
GCF_003197065.1	blaLEN19	99.65	861/861	100.0	1..861	NZ_QIXJ01000009.1 Klebsiella variicola strain WUSM_KV_39 NODE_9_length_216780_cov_115.886, whole genome shotgun sequence	30127..30987	Beta-lactam resistance	AM850909
GCF_003197065.1	fosA	94.29	420/420	100.0	1..420	NZ_QIXJ01000004.1 Klebsiella variicola strain WUSM_KV_39 NODE_4_length_368162_cov_118.322, whole genome shotgun sequence	342852..343271	Fosfomycin resistance	ACZD01000244
GCF_003197065.1	oqxB	97.84	3153/3153	100.0	1..3153	NZ_QIXJ01000018.1 Klebsiella variicola strain WUSM_KV_39 NODE_18_length_85663_cov_120.197, whole genome shotgun sequence	9080..12232	Quinolone resistance	EU370913
GCF_003197065.1	oqxA	96.51	1176/1176	100.0	1..1176	NZ_QIXJ01000018.1 Klebsiella variicola strain WUSM_KV_39 NODE_18_length_85663_cov_120.197, whole genome shotgun sequence	7881..9056	Quinolone resistance	EU370913
GCF_003197095.1	blaLEN19	99.77	861/861	100.0	1..861	NZ_QIXL01000015.1 Klebsiella variicola strain WUSM_KV_37 NODE_15_length_133721_cov_19.3239, whole genome shotgun sequence	109455..110315	Beta-lactam resistance	AM850909
GCF_003197095.1	blaLEN16	99.77	861/861	100.0	1..861	NZ_QIXL01000015.1 Klebsiella variicola strain WUSM_KV_37 NODE_15_length_133721_cov_19.3239, whole genome shotgun sequence	109455..110315	Beta-lactam resistance	AY743416
GCF_003197095.1	fosA	93.57	420/420	100.0	1..420	NZ_QIXL01000011.1 Klebsiella variicola strain WUSM_KV_37 NODE_11_length_162866_cov_20.2962, whole genome shotgun sequence	137576..137995	Fosfomycin resistance	ACZD01000244
GCF_003197095.1	oqxB	97.81	3153/3153	100.0	1..3153	NZ_QIXL01000018.1 Klebsiella variicola strain WUSM_KV_37 NODE_18_length_108628_cov_21.0348, whole genome shotgun sequence	73550..76702	Quinolone resistance	EU370913
GCF_003197095.1	oqxA	96.26	1176/1176	100.0	1..1176	NZ_QIXL01000018.1 Klebsiella variicola strain WUSM_KV_37 NODE_18_length_108628_cov_21.0348, whole genome shotgun sequence	76726..77901	Quinolone resistance	EU370913
GCF_003197115.1	blaLEN10	100.00	789/789	100.0	1..789	NZ_QIXM01000037.1 Klebsiella variicola strain WUSM_KV_36 NODE_37_length_51350_cov_30.2622, whole genome shotgun sequence	7342..8130	Beta-lactam resistance	AJ635419
GCF_003197115.1	fosA	94.05	420/420	100.0	1..420	NZ_QIXM01000033.1 Klebsiella variicola strain WUSM_KV_36 NODE_33_length_57220_cov_34.4447, whole genome shotgun sequence	24752..25171	Fosfomycin resistance	ACZD01000244
GCF_003197115.1	oqxB	97.81	3153/3153	100.0	1..3153	NZ_QIXM01000024.1 Klebsiella variicola strain WUSM_KV_36 NODE_24_length_89534_cov_34.6529, whole genome shotgun sequence	54349..57501	Quinolone resistance	EU370913
GCF_003197115.1	oqxA	96.51	1176/1176	100.0	1..1176	NZ_QIXM01000024.1 Klebsiella variicola strain WUSM_KV_36 NODE_24_length_89534_cov_34.6529, whole genome shotgun sequence	57525..58700	Quinolone resistance	EU370913
GCF_003197135.1	blaLEN25	100.00	861/861	100.0	1..861	NZ_QIXP01000028.1 Klebsiella variicola strain WUSM_KV_33 NODE_28_length_71474_cov_25.7636, whole genome shotgun sequence	28824..29684	Beta-lactam resistance	HQ709169
GCF_003197135.1	fosA	93.33	420/420	100.0	1..420	NZ_QIXP01000013.1 Klebsiella variicola strain WUSM_KV_33 NODE_13_length_164095_cov_26.6297, whole genome shotgun sequence	138671..139090	Fosfomycin resistance	ACWO01000079
GCF_003197135.1	oqxB	97.75	3153/3153	100.0	1..3153	NZ_QIXP01000022.1 Klebsiella variicola strain WUSM_KV_33 NODE_22_length_89501_cov_27.1463, whole genome shotgun sequence	54348..57500	Quinolone resistance	EU370913
GCF_003197135.1	oqxA	96.60	1176/1176	100.0	1..1176	NZ_QIXP01000022.1 Klebsiella variicola strain WUSM_KV_33 NODE_22_length_89501_cov_27.1463, whole genome shotgun sequence	57524..58699	Quinolone resistance	EU370913
GCF_003197155.1	blaLEN2	99.77	861/861	100.0	1..861	NZ_QIXQ01000003.1 Klebsiella variicola strain WUSM_KV_32 NODE_3_length_422184_cov_36.9795, whole genome shotgun sequence	304155..305015	Beta-lactam resistance	AY037780
GCF_003197155.1	fosA	94.05	420/420	100.0	1..420	NZ_QIXQ01000021.1 Klebsiella variicola strain WUSM_KV_32 NODE_21_length_47902_cov_39.5214, whole genome shotgun sequence	31340..31759	Fosfomycin resistance	ACZD01000244
GCF_003197155.1	oqxB	97.75	3153/3153	100.0	1..3153	NZ_QIXQ01000016.1 Klebsiella variicola strain WUSM_KV_32 NODE_16_length_108727_cov_37.03, whole genome shotgun sequence	31995..35147	Quinolone resistance	EU370913
GCF_003197155.1	oqxA	95.24	1176/1176	100.0	1..1176	NZ_QIXQ01000016.1 Klebsiella variicola strain WUSM_KV_32 NODE_16_length_108727_cov_37.03, whole genome shotgun sequence	30796..31971	Quinolone resistance	EU370913
GCF_003197165.1	blaLEN2	99.77	861/861	100.0	1..861	NZ_QIXR01000001.1 Klebsiella variicola strain WUSM_KV_31 NODE_1_length_1041383_cov_45.7938, whole genome shotgun sequence	28702..29562	Beta-lactam resistance	AY037780
GCF_003197165.1	fosA	94.05	420/420	100.0	1..420	NZ_QIXR01000003.1 Klebsiella variicola strain WUSM_KV_31 NODE_3_length_383202_cov_47.5055, whole genome shotgun sequence	24746..25165	Fosfomycin resistance	ACZD01000244
GCF_003197165.1	oqxB	97.78	3153/3153	100.0	1..3153	NZ_QIXR01000021.1 Klebsiella variicola strain WUSM_KV_31 NODE_21_length_86844_cov_46.5551, whole genome shotgun sequence	10264..13416	Quinolone resistance	EU370913
GCF_003197165.1	oqxA	96.17	1176/1176	100.0	1..1176	NZ_QIXR01000021.1 Klebsiella variicola strain WUSM_KV_31 NODE_21_length_86844_cov_46.5551, whole genome shotgun sequence	9065..10240	Quinolone resistance	EU370913
GCF_003197195.1	aadA1b	100.00	792/792	100.0	1..792	NZ_QIXW01000050.1 Klebsiella variicola strain WUSM_KV_26 NODE_50_length_7846_cov_71.7621, whole genome shotgun sequence	3881..4672	Aminoglycoside resistance	M95287
GCF_003197195.1	aph(6)-Id	100.00	837/837	100.0	1..837	NZ_QIXW01000051.1 Klebsiella variicola strain WUSM_KV_26 NODE_51_length_7571_cov_51.7115, whole genome shotgun sequence	4620..5456	Aminoglycoside resistance Alternate name; aph(6)-Id	M28829
GCF_003197195.1	aph(3'')-Ib	100.00	803/804	9987562189054720	2..804	NZ_QIXW01000051.1 Klebsiella variicola strain WUSM_KV_26 NODE_51_length_7571_cov_51.7115, whole genome shotgun sequence	3818..4620	Aminoglycoside resistance Alternate name; aph(3'')-Ib	AF024602
GCF_003197195.1	aph(3'')-Ib	99.88	804/804	100.0	1..804	NZ_QIXW01000051.1 Klebsiella variicola strain WUSM_KV_26 NODE_51_length_7571_cov_51.7115, whole genome shotgun sequence	3817..4620	Aminoglycoside resistance Alternate name; aph(3'')-Ib	AF321551
GCF_003197195.1	aph(3'')-Ib	99.88	804/804	100.0	1..804	NZ_QIXW01000051.1 Klebsiella variicola strain WUSM_KV_26 NODE_51_length_7571_cov_51.7115, whole genome shotgun sequence	3817..4620	Aminoglycoside resistance Alternate name; aph(3'')-Ib	AF313472
GCF_003197195.1	aph(3'')-Ib	99.88	804/804	100.0	1..804	NZ_QIXW01000051.1 Klebsiella variicola strain WUSM_KV_26 NODE_51_length_7571_cov_51.7115, whole genome shotgun sequence	3817..4620	Aminoglycoside resistance Alternate name; aph(3'')-Ib	AF321550
GCF_003197195.1	blaLEN20	99.77	861/861	100.0	1..861	NZ_QIXW01000024.1 Klebsiella variicola strain WUSM_KV_26 NODE_24_length_98106_cov_34.2558, whole genome shotgun sequence	67121..67981	Beta-lactam resistance	AM850910
GCF_003197195.1	blaLEN19	99.77	861/861	100.0	1..861	NZ_QIXW01000024.1 Klebsiella variicola strain WUSM_KV_26 NODE_24_length_98106_cov_34.2558, whole genome shotgun sequence	67121..67981	Beta-lactam resistance	AM850909
GCF_003197195.1	blaLEN16	99.77	861/861	100.0	1..861	NZ_QIXW01000024.1 Klebsiella variicola strain WUSM_KV_26 NODE_24_length_98106_cov_34.2558, whole genome shotgun sequence	67121..67981	Beta-lactam resistance	AY743416
GCF_003197195.1	fosA	93.81	420/420	100.0	1..420	NZ_QIXW01000012.1 Klebsiella variicola strain WUSM_KV_26 NODE_12_length_178524_cov_35.2087, whole genome shotgun sequence	24554..24973	Fosfomycin resistance	ACZD01000244
GCF_003197195.1	oqxB	97.81	3153/3153	100.0	1..3153	NZ_QIXW01000025.1 Klebsiella variicola strain WUSM_KV_26 NODE_25_length_89459_cov_36.1191, whole genome shotgun sequence	32087..35239	Quinolone resistance	EU370913
GCF_003197195.1	oqxA	96.77	1176/1176	100.0	1..1176	NZ_QIXW01000025.1 Klebsiella variicola strain WUSM_KV_26 NODE_25_length_89459_cov_36.1191, whole genome shotgun sequence	30888..32063	Quinolone resistance	EU370913
GCF_003197195.1	sul1	100.00	840/840	100.0	1..840	NZ_QIXW01000050.1 Klebsiella variicola strain WUSM_KV_26 NODE_50_length_7846_cov_71.7621, whole genome shotgun sequence	5177..6016	Sulphonamide resistance	X15024
GCF_003197215.1	blaLEN17	100.00	861/861	100.0	1..861	NZ_QIXU01000012.1 Klebsiella variicola strain WUSM_KV_28 NODE_12_length_145285_cov_27.5219, whole genome shotgun sequence	99884..100744	Beta-lactam resistance	EF205593
GCF_003197215.1	fosA	94.05	420/420	100.0	1..420	NZ_QIXU01000004.1 Klebsiella variicola strain WUSM_KV_28 NODE_4_length_368523_cov_28.1397, whole genome shotgun sequence	343319..343738	Fosfomycin resistance	ACZD01000244
GCF_003197215.1	oqxB	97.59	3153/3153	100.0	1..3153	NZ_QIXU01000008.1 Klebsiella variicola strain WUSM_KV_28 NODE_8_length_232383_cov_28.1985, whole genome shotgun sequence	13077..16229	Quinolone resistance	EU370913
GCF_003197215.1	oqxA	96.34	1176/1176	100.0	1..1176	NZ_QIXU01000008.1 Klebsiella variicola strain WUSM_KV_28 NODE_8_length_232383_cov_28.1985, whole genome shotgun sequence	11878..13053	Quinolone resistance	EU370913
GCF_003197235.1	blaLEN19	99.77	861/861	100.0	1..861	NZ_QIYA01000001.1 Klebsiella variicola strain WUSM_KV_22 NODE_1_length_721691_cov_23.4171, whole genome shotgun sequence	688270..689130	Beta-lactam resistance	AM850909
GCF_003197235.1	blaLEN16	99.77	861/861	100.0	1..861	NZ_QIYA01000001.1 Klebsiella variicola strain WUSM_KV_22 NODE_1_length_721691_cov_23.4171, whole genome shotgun sequence	688270..689130	Beta-lactam resistance	AY743416
GCF_003197235.1	fosA	93.33	420/420	100.0	1..420	NZ_QIYA01000012.1 Klebsiella variicola strain WUSM_KV_22 NODE_12_length_170202_cov_26.1545, whole genome shotgun sequence	24872..25291	Fosfomycin resistance	ACWO01000079
GCF_003197235.1	oqxB	97.81	3153/3153	100.0	1..3153	NZ_QIYA01000015.1 Klebsiella variicola strain WUSM_KV_22 NODE_15_length_108627_cov_25.0115, whole genome shotgun sequence	73549..76701	Quinolone resistance	EU370913
GCF_003197235.1	oqxA	96.26	1176/1176	100.0	1..1176	NZ_QIYA01000015.1 Klebsiella variicola strain WUSM_KV_22 NODE_15_length_108627_cov_25.0115, whole genome shotgun sequence	76725..77900	Quinolone resistance	EU370913
GCF_003197255.1	blaLEN13	99.75	789/789	100.0	1..789	NZ_QIYG01000026.1 Klebsiella variicola strain WUSM_KV_16 NODE_26_length_78521_cov_16.828, whole genome shotgun sequence	65753..66541	Beta-lactam resistance	AJ635403
GCF_003197255.1	fosA	93.33	420/420	100.0	1..420	NZ_QIYG01000055.1 Klebsiella variicola strain WUSM_KV_16 NODE_55_length_17075_cov_20.0922, whole genome shotgun sequence	16225..16644	Fosfomycin resistance	ACZD01000244
GCF_003197255.1	oqxB	97.75	3153/3153	100.0	1..3153	NZ_QIYG01000022.1 Klebsiella variicola strain WUSM_KV_16 NODE_22_length_91360_cov_18.2321, whole genome shotgun sequence	32078..35230	Quinolone resistance	EU370913
GCF_003197255.1	oqxA	96.17	1176/1176	100.0	1..1176	NZ_QIYG01000022.1 Klebsiella variicola strain WUSM_KV_16 NODE_22_length_91360_cov_18.2321, whole genome shotgun sequence	30879..32054	Quinolone resistance	EU370913
GCF_003197275.1	blaLEN24	99.65	861/861	100.0	1..861	NZ_QIYJ01000027.1 Klebsiella variicola strain WUSM_KV_13 NODE_27_length_73769_cov_27.0088, whole genome shotgun sequence	7198..8058	Beta-lactam resistance	AM850914
GCF_003197275.1	fosA	93.81	420/420	100.0	1..420	NZ_QIYJ01000024.1 Klebsiella variicola strain WUSM_KV_13 NODE_24_length_81930_cov_32.5159, whole genome shotgun sequence	24653..25072	Fosfomycin resistance	ACZD01000244
GCF_003197275.1	fosA7	91.73	423/423	100.0	1..423	NZ_QIYJ01000081.1 Klebsiella variicola strain WUSM_KV_13 NODE_81_length_6889_cov_19.8651, whole genome shotgun sequence	127..549	Fosfomycin resistance	LAPJ01000014
GCF_003197275.1	oqxB	97.68	3153/3153	100.0	1..3153	NZ_QIYJ01000032.1 Klebsiella variicola strain WUSM_KV_13 NODE_32_length_63773_cov_33.056, whole genome shotgun sequence	50425..53577	Quinolone resistance	EU370913
GCF_003197275.1	oqxA	96.43	1176/1176	100.0	1..1176	NZ_QIYJ01000032.1 Klebsiella variicola strain WUSM_KV_13 NODE_32_length_63773_cov_33.056, whole genome shotgun sequence	53601..54776	Quinolone resistance	EU370913
GCF_003197295.1	blaLEN21	99.77	861/861	100.0	1..861	NZ_QIYK01000001.1 Klebsiella variicola strain WUSM_KV_12 NODE_1_length_1173139_cov_28.6404, whole genome shotgun sequence	551357..552217	Beta-lactam resistance	AM850911
GCF_003197295.1	fosA	94.29	420/420	100.0	1..420	NZ_QIYK01000002.1 Klebsiella variicola strain WUSM_KV_12 NODE_2_length_365793_cov_28.8982, whole genome shotgun sequence	349073..349492	Fosfomycin resistance	ACZD01000244
GCF_003197295.1	oqxB	97.94	3153/3153	100.0	1..3153	NZ_QIYK01000019.1 Klebsiella variicola strain WUSM_KV_12 NODE_19_length_89488_cov_29.4278, whole genome shotgun sequence	31992..35144	Quinolone resistance	EU370913
GCF_003197295.1	oqxA	95.41	1176/1176	100.0	1..1176	NZ_QIYK01000019.1 Klebsiella variicola strain WUSM_KV_12 NODE_19_length_89488_cov_29.4278, whole genome shotgun sequence	30793..31968	Quinolone resistance	EU370913
GCF_003197315.1	blaLEN24	99.77	861/861	100.0	1..861	NZ_QIYL01000001.1 Klebsiella variicola strain WUSM_KV_11 NODE_1_length_1115732_cov_28.7644, whole genome shotgun sequence	906543..907403	Beta-lactam resistance	AM850914
GCF_003197315.1	fosA	94.05	420/420	100.0	1..420	NZ_QIYL01000022.1 Klebsiella variicola strain WUSM_KV_11 NODE_22_length_56436_cov_29.3752, whole genome shotgun sequence	24617..25036	Fosfomycin resistance	ACZD01000244
GCF_003197315.1	oqxB	97.59	3153/3153	100.0	1..3153	NZ_QIYL01000015.1 Klebsiella variicola strain WUSM_KV_11 NODE_15_length_95432_cov_33.6995, whole genome shotgun sequence	38984..42136	Quinolone resistance	EU370913
GCF_003197315.1	oqxA	96.85	1176/1176	100.0	1..1176	NZ_QIYL01000015.1 Klebsiella variicola strain WUSM_KV_11 NODE_15_length_95432_cov_33.6995, whole genome shotgun sequence	37785..38960	Quinolone resistance	EU370913
GCF_003197335.1	blaLEN13	100.00	789/789	100.0	1..789	NZ_QIYR01000003.1 Klebsiella variicola strain WUSM_KV_05 NODE_3_length_410225_cov_29.9338, whole genome shotgun sequence	206201..206989	Beta-lactam resistance	AJ635403
GCF_003197335.1	fosA	94.29	420/420	100.0	1..420	NZ_QIYR01000012.1 Klebsiella variicola strain WUSM_KV_05 NODE_12_length_167610_cov_32.9744, whole genome shotgun sequence	24765..25184	Fosfomycin resistance	ACZD01000244
GCF_003197335.1	oqxB	97.84	3153/3153	100.0	1..3153	NZ_QIYR01000020.1 Klebsiella variicola strain WUSM_KV_05 NODE_20_length_89591_cov_32.3364, whole genome shotgun sequence	54339..57491	Quinolone resistance	EU370913
GCF_003197335.1	oqxA	96.34	1176/1176	100.0	1..1176	NZ_QIYR01000020.1 Klebsiella variicola strain WUSM_KV_05 NODE_20_length_89591_cov_32.3364, whole genome shotgun sequence	57515..58690	Quinolone resistance	EU370913
GCF_003253835.1	blaLEN17	100.00	861/861	100.0	1..861	NZ_QIYT01000007.1 Klebsiella variicola strain WUSM_KV_03 NODE_7_length_293849_cov_25.0001, whole genome shotgun sequence	43060..43920	Beta-lactam resistance	EF205593
GCF_003253835.1	fosA	93.81	420/420	100.0	1..420	NZ_QIYT01000003.1 Klebsiella variicola strain WUSM_KV_03 NODE_3_length_373755_cov_30.4725, whole genome shotgun sequence	24718..25137	Fosfomycin resistance	ACZD01000244
GCF_003253835.1	oqxB	97.78	3153/3153	100.0	1..3153	NZ_QIYT01000024.1 Klebsiella variicola strain WUSM_KV_03 NODE_24_length_89512_cov_29.1755, whole genome shotgun sequence	32020..35172	Quinolone resistance	EU370913
GCF_003253835.1	oqxA	96.51	1176/1176	100.0	1..1176	NZ_QIYT01000024.1 Klebsiella variicola strain WUSM_KV_03 NODE_24_length_89512_cov_29.1755, whole genome shotgun sequence	30821..31996	Quinolone resistance	EU370913
GCF_003255775.1	blaLEN16	99.88	861/861	100.0	1..861	NZ_QIYV01000002.1 Klebsiella variicola strain WUSM_KV_01 NODE_2_length_409361_cov_18.4021, whole genome shotgun sequence	28702..29562	Beta-lactam resistance	AY743416
GCF_003255775.1	fosA	93.57	420/420	100.0	1..420	NZ_QIYV01000031.1 Klebsiella variicola strain WUSM_KV_01 NODE_31_length_56256_cov_24.6188, whole genome shotgun sequence	24607..25026	Fosfomycin resistance	ACZD01000244
GCF_003255775.1	oqxB	97.78	3153/3153	100.0	1..3153	NZ_QIYV01000027.1 Klebsiella variicola strain WUSM_KV_01 NODE_27_length_81295_cov_23.2419, whole genome shotgun sequence	73557..76709	Quinolone resistance	EU370913
GCF_003255775.1	oqxA	96.43	1176/1176	100.0	1..1176	NZ_QIYV01000027.1 Klebsiella variicola strain WUSM_KV_01 NODE_27_length_81295_cov_23.2419, whole genome shotgun sequence	76733..77908	Quinolone resistance	EU370913
GCF_003285185.1	blaSHV-12	97.80	862/861	9988385598141690	1..861	NZ_CP030173.1 Klebsiella variicola strain 13450 chromosome, complete genome	2864808..2865668	Beta-lactam resistance Alternate name; SHV-5-2a	KF976405
GCF_003285185.1	fosA	94.05	420/420	100.0	1..420	NZ_CP030173.1 Klebsiella variicola strain 13450 chromosome, complete genome	4853365..4853784	Fosfomycin resistance	ACZD01000244
GCF_003285185.1	oqxB	97.81	3153/3153	100.0	1..3153	NZ_CP030173.1 Klebsiella variicola strain 13450 chromosome, complete genome	1211752..1214904	Quinolone resistance	EU370913
GCF_003285185.1	oqxA	96.51	1176/1176	100.0	1..1176	NZ_CP030173.1 Klebsiella variicola strain 13450 chromosome, complete genome	1214928..1216103	Quinolone resistance	EU370913
GCF_003290425.1	blaLEN9	99.87	789/789	100.0	1..789	NZ_CP016344.1 Klebsiella variicola strain E57-7 chromosome, complete genome	2782828..2783616	Beta-lactam resistance	AJ635405
GCF_003290425.1	fosA	93.57	420/420	100.0	1..420	NZ_CP016344.1 Klebsiella variicola strain E57-7 chromosome, complete genome	4751179..4751598	Fosfomycin resistance	ACZD01000244
GCF_003290425.1	oqxB	97.75	3153/3153	100.0	1..3153	NZ_CP016344.1 Klebsiella variicola strain E57-7 chromosome, complete genome	1140375..1143527	Quinolone resistance	EU370913
GCF_003290425.1	oqxA	96.43	1176/1176	100.0	1..1176	NZ_CP016344.1 Klebsiella variicola strain E57-7 chromosome, complete genome	1143551..1144726	Quinolone resistance	EU370913
GCF_003384975.1	aac(6')-Ib-cr	100.0	140/600	2.33333e+16	1..140	NZ_QTZT01000148.1 Klebsiella variicola strain BD_DM_166 NODE_154_length_313_cov_30.0699_pilon, whole genome shotgun sequence	1..140	Fluoroquinolone and aminoglycoside resistance	DQ303918
GCF_003384975.1	aph(3')-VI	100.00	780/780	100.0	1..780	NZ_QTZT01000052.1 Klebsiella variicola strain BD_DM_166 NODE_52_length_8916_cov_24.9602_pilon, whole genome shotgun sequence	1473..2252	Warning: gene is missing from Notes file. Please inform curator.	KC170992
GCF_003384975.1	aadA1	100.00	789/789	100.0	1..789	NZ_QTZT01000075.1 Klebsiella variicola strain BD_DM_166 NODE_75_length_3769_cov_35.8748_pilon, whole genome shotgun sequence	1343..2131	Aminoglycoside resistance	JQ480156
GCF_003384975.1	aac(6')-Ib	100.00	606/606	100.0	1..606	NZ_QTZT01000075.1 Klebsiella variicola strain BD_DM_166 NODE_75_length_3769_cov_35.8748_pilon, whole genome shotgun sequence	2201..2806	Aminoglycoside resistance	M21682
GCF_003384975.1	aph(6)-Id	100.00	837/837	100.0	1..837	NZ_QTZT01000076.1 Klebsiella variicola strain BD_DM_166 NODE_76_length_3764_cov_17.9546_pilon, whole genome shotgun sequence	700..1536	Aminoglycoside resistance Alternate name; aph(6)-Id	M28829
GCF_003384975.1	aph(3'')-Ib	100.00	804/804	100.0	1..804	NZ_QTZT01000076.1 Klebsiella variicola strain BD_DM_166 NODE_76_length_3764_cov_17.9546_pilon, whole genome shotgun sequence	1536..2339	Aminoglycoside resistance Alternate name; aph(3'')-Ib	AF321551
GCF_003384975.1	aac(6')-Ib-cr	100.0	193/600	3.21667e+16	408..600	NZ_QTZT01000090.1 Klebsiella variicola strain BD_DM_166 NODE_90_length_1860_cov_20.5978_pilon, whole genome shotgun sequence	1668..1860	Fluoroquinolone and aminoglycoside resistance	DQ303918
GCF_003384975.1	blaCTX-M-15	100.00	876/876	100.0	1..876	NZ_QTZT01000062.1 Klebsiella variicola strain BD_DM_166 NODE_62_length_5498_cov_41.5193_pilon, whole genome shotgun sequence	2638..3513	Beta-lactam resistance Alternate name; UOE-1	AY044436
GCF_003384975.1	blaOXA-9	99.88	825/825	100.0	1..825	NZ_QTZT01000075.1 Klebsiella variicola strain BD_DM_166 NODE_75_length_3769_cov_35.8748_pilon, whole genome shotgun sequence	459..1283	Beta-lactam resistance	KQ089875
GCF_003384975.1	blaNDM-1	100.00	813/813	100.0	1..813	NZ_QTZT01000077.1 Klebsiella variicola strain BD_DM_166 NODE_77_length_3748_cov_16.3841_pilon, whole genome shotgun sequence	2516..3328	Beta-lactam resistance	FN396876
GCF_003384975.1	blaLEN17	99.77	861/861	100.0	1..861	NZ_QTZT01000008.1 Klebsiella variicola strain BD_DM_166 NODE_8_length_244532_cov_13.9621_pilon, whole genome shotgun sequence	123156..124016	Beta-lactam resistance	EF205593
GCF_003384975.1	blaOXA-1	100.00	831/831	100.0	1..831	NZ_QTZT01000090.1 Klebsiella variicola strain BD_DM_166 NODE_90_length_1860_cov_20.5978_pilon, whole genome shotgun sequence	707..1537	Beta-lactam resistance	HQ170510
GCF_003384975.1	blaTEM-1B	100.00	861/861	100.0	1..861	NZ_QTZT01000097.1 Klebsiella variicola strain BD_DM_166 NODE_97_length_1377_cov_62.4464_pilon, whole genome shotgun sequence	369..1229	Beta-lactam resistance Alternate name; RblaTEM-1	AY458016
GCF_003384975.1	fosA	93.57	420/420	100.0	1..420	NZ_QTZT01000005.1 Klebsiella variicola strain BD_DM_166 NODE_5_length_286288_cov_16.5061_pilon, whole genome shotgun sequence	269547..269966	Fosfomycin resistance	ACZD01000244
GCF_003384975.1	aac(6')-Ib-cr	100.0	140/600	2.33333e+16	1..140	NZ_QTZT01000148.1 Klebsiella variicola strain BD_DM_166 NODE_154_length_313_cov_30.0699_pilon, whole genome shotgun sequence	1..140	Fluoroquinolone and aminoglycoside resistance	DQ303918
GCF_003384975.1	qnrS1	100.00	657/657	100.0	1..657	NZ_QTZT01000052.1 Klebsiella variicola strain BD_DM_166 NODE_52_length_8916_cov_24.9602_pilon, whole genome shotgun sequence	6130..6786	Quinolone resistance	AB187515
GCF_003384975.1	qnrB1	100.00	645/645	100.0	1..645	NZ_QTZT01000056.1 Klebsiella variicola strain BD_DM_166 NODE_56_length_7743_cov_20.4691_pilon, whole genome shotgun sequence	936..1580	Quinolone resistance	DQ351241
GCF_003384975.1	aac(6')-Ib-cr	99.42	519/519	100.0	1..519	NZ_QTZT01000075.1 Klebsiella variicola strain BD_DM_166 NODE_75_length_3769_cov_35.8748_pilon, whole genome shotgun sequence	2201..2719	Fluoroquinolone and aminoglycoside resistance	EF636461
GCF_003384975.1	aac(6')-Ib-cr	100.0	193/600	3.21667e+16	408..600	NZ_QTZT01000090.1 Klebsiella variicola strain BD_DM_166 NODE_90_length_1860_cov_20.5978_pilon, whole genome shotgun sequence	1668..1860	Fluoroquinolone and aminoglycoside resistance	DQ303918
GCF_003384975.1	oqxB	97.68	3153/3153	100.0	1..3153	NZ_QTZT01000009.1 Klebsiella variicola strain BD_DM_166 NODE_9_length_239638_cov_15.6745_pilon, whole genome shotgun sequence	217447..220599	Quinolone resistance	EU370913
GCF_003384975.1	oqxA	96.34	1176/1176	100.0	1..1176	NZ_QTZT01000009.1 Klebsiella variicola strain BD_DM_166 NODE_9_length_239638_cov_15.6745_pilon, whole genome shotgun sequence	220623..221798	Quinolone resistance	EU370913
GCF_003384975.1	sul2	100.00	816/816	100.0	1..816	NZ_QTZT01000076.1 Klebsiella variicola strain BD_DM_166 NODE_76_length_3764_cov_17.9546_pilon, whole genome shotgun sequence	2400..3215	Sulphonamide resistance	AY034138
GCF_003384975.1	tet(A)	100.00	1200/1200	100.0	1..1200	NZ_QTZT01000065.1 Klebsiella variicola strain BD_DM_166 NODE_65_length_4983_cov_16.7562_pilon, whole genome shotgun sequence	2209..3408	Tetracycline resistance	AJ517790
GCF_003384975.1	dfrA14	100.00	474/474	100.0	1..474	NZ_QTZT01000054.1 Klebsiella variicola strain BD_DM_166 NODE_54_length_8289_cov_21.8812_pilon, whole genome shotgun sequence	6038..6511	Trimethoprim resistance	KF921535
GCF_003384985.1	aph(6)-Id	100.00	837/837	100.0	1..837	NZ_QTZW01000053.1 Klebsiella variicola strain BD_DM_322 NODE_53_length_5905_cov_2.4261_pilon, whole genome shotgun sequence	2841..3677	Aminoglycoside resistance Alternate name; aph(6)-Id	M28829
GCF_003384985.1	aph(3'')-Ib	100.00	804/804	100.0	1..804	NZ_QTZW01000053.1 Klebsiella variicola strain BD_DM_322 NODE_53_length_5905_cov_2.4261_pilon, whole genome shotgun sequence	3677..4480	Aminoglycoside resistance Alternate name; aph(3'')-Ib	AF321551
GCF_003384985.1	aac(6')-Ib-cr	100.00	600/600	100.0	1..600	NZ_QTZW01000093.1 Klebsiella variicola strain BD_DM_322 NODE_93_length_2186_cov_3.50065_pilon, whole genome shotgun sequence	1541..2140	Fluoroquinolone and aminoglycoside resistance	DQ303918
GCF_003384985.1	blaLEN17	99.77	861/861	100.0	1..861	NZ_QTZW01000011.1 Klebsiella variicola strain BD_DM_322 NODE_11_length_188840_cov_10.0966_pilon, whole genome shotgun sequence	67806..68666	Beta-lactam resistance	EF205593
GCF_003384985.1	blaTEM-1B	100.00	861/861	100.0	1..861	NZ_QTZW01000053.1 Klebsiella variicola strain BD_DM_322 NODE_53_length_5905_cov_2.4261_pilon, whole genome shotgun sequence	1260..2120	Beta-lactam resistance Alternate name; RblaTEM-1	AY458016
GCF_003384985.1	blaCTX-M-15	100.00	876/876	100.0	1..876	NZ_QTZW01000083.1 Klebsiella variicola strain BD_DM_322 NODE_83_length_3011_cov_2.32906_pilon, whole genome shotgun sequence	2079..2954	Beta-lactam resistance Alternate name; UOE-1	AY044436
GCF_003384985.1	blaOXA-1	99.76	831/831	100.0	1..831	NZ_QTZW01000093.1 Klebsiella variicola strain BD_DM_322 NODE_93_length_2186_cov_3.50065_pilon, whole genome shotgun sequence	580..1410	Beta-lactam resistance	HQ170510
GCF_003384985.1	fosA	93.57	420/420	100.0	1..420	NZ_QTZW01000001.1 Klebsiella variicola strain BD_DM_322 NODE_1_length_359882_cov_12.0003_pilon, whole genome shotgun sequence	16323..16742	Fosfomycin resistance	ACZD01000244
GCF_003384985.1	qnrB1	100.00	645/645	100.0	1..645	NZ_QTZW01000106.1 Klebsiella variicola strain BD_DM_322 NODE_106_length_1594_cov_4.10498_pilon, whole genome shotgun sequence	919..1563	Quinolone resistance	DQ351241
GCF_003384985.1	oqxB	97.68	3153/3153	100.0	1..3153	NZ_QTZW01000008.1 Klebsiella variicola strain BD_DM_322 NODE_8_length_231444_cov_11.7139_pilon, whole genome shotgun sequence	220060..223212	Quinolone resistance	EU370913
GCF_003384985.1	oqxA	96.34	1176/1176	100.0	1..1176	NZ_QTZW01000008.1 Klebsiella variicola strain BD_DM_322 NODE_8_length_231444_cov_11.7139_pilon, whole genome shotgun sequence	223236..224411	Quinolone resistance	EU370913
GCF_003384985.1	aac(6')-Ib-cr	100.00	600/600	100.0	1..600	NZ_QTZW01000093.1 Klebsiella variicola strain BD_DM_322 NODE_93_length_2186_cov_3.50065_pilon, whole genome shotgun sequence	1541..2140	Fluoroquinolone and aminoglycoside resistance	DQ303918
GCF_003384985.1	sul2	100.00	816/816	100.0	1..816	NZ_QTZW01000053.1 Klebsiella variicola strain BD_DM_322 NODE_53_length_5905_cov_2.4261_pilon, whole genome shotgun sequence	4541..5356	Sulphonamide resistance	AY034138
GCF_003384985.1	tet(A)	99.92	1200/1200	100.0	1..1200	NZ_QTZW01000048.1 Klebsiella variicola strain BD_DM_322 NODE_48_length_7485_cov_3.24055_pilon, whole genome shotgun sequence	4078..5277	Tetracycline resistance	AJ517790
GCF_003384985.1	dfrA14	100.00	432/474	9113924050632910	43..474	NZ_QTZW01000114.1 Klebsiella variicola strain BD_DM_322 NODE_114_length_1222_cov_2.18539_pilon, whole genome shotgun sequence	1..432	Trimethoprim resistance	AF393510
GCF_003384985.1	dfrA14	100.00	432/474	9113924050632910	43..474	NZ_QTZW01000114.1 Klebsiella variicola strain BD_DM_322 NODE_114_length_1222_cov_2.18539_pilon, whole genome shotgun sequence	1..432	Trimethoprim resistance	KF921535
GCF_003385025.1	aph(6)-Id	100.00	837/837	100.0	1..837	NZ_QTZY01000047.1 Klebsiella variicola strain BD_DM_395 NODE_47_length_12322_cov_3.89135_pilon, whole genome shotgun sequence	2001..2837	Aminoglycoside resistance Alternate name; aph(6)-Id	M28829
GCF_003385025.1	aph(3'')-Ib	100.00	804/804	100.0	1..804	NZ_QTZY01000047.1 Klebsiella variicola strain BD_DM_395 NODE_47_length_12322_cov_3.89135_pilon, whole genome shotgun sequence	2837..3640	Aminoglycoside resistance Alternate name; aph(3'')-Ib	AF321551
GCF_003385025.1	blaLEN17	99.77	861/861	100.0	1..861	NZ_QTZY01000011.1 Klebsiella variicola strain BD_DM_395 NODE_11_length_217640_cov_11.1253_pilon, whole genome shotgun sequence	96606..97466	Beta-lactam resistance	EF205593
GCF_003385025.1	blaTEM-1B	100.00	861/861	100.0	1..861	NZ_QTZY01000047.1 Klebsiella variicola strain BD_DM_395 NODE_47_length_12322_cov_3.89135_pilon, whole genome shotgun sequence	420..1280	Beta-lactam resistance Alternate name; RblaTEM-1	AY458016
GCF_003385025.1	blaCTX-M-15	100.00	876/876	100.0	1..876	NZ_QTZY01000091.1 Klebsiella variicola strain BD_DM_395 NODE_91_length_2900_cov_1.99459_pilon, whole genome shotgun sequence	1340..2215	Beta-lactam resistance Alternate name; UOE-1	AY044436
GCF_003385025.1	fosA	93.57	420/420	100.0	1..420	NZ_QTZY01000035.1 Klebsiella variicola strain BD_DM_395 NODE_35_length_39703_cov_14.8694_pilon, whole genome shotgun sequence	23289..23708	Fosfomycin resistance	ACZD01000244
GCF_003385025.1	oqxB	97.68	3153/3153	100.0	1..3153	NZ_QTZY01000008.1 Klebsiella variicola strain BD_DM_395 NODE_8_length_229038_cov_14.3368_pilon, whole genome shotgun sequence	7817..10969	Quinolone resistance	EU370913
GCF_003385025.1	oqxA	96.34	1176/1176	100.0	1..1176	NZ_QTZY01000008.1 Klebsiella variicola strain BD_DM_395 NODE_8_length_229038_cov_14.3368_pilon, whole genome shotgun sequence	6618..7793	Quinolone resistance	EU370913
GCF_003385025.1	sul2	100.00	816/816	100.0	1..816	NZ_QTZY01000047.1 Klebsiella variicola strain BD_DM_395 NODE_47_length_12322_cov_3.89135_pilon, whole genome shotgun sequence	3701..4516	Sulphonamide resistance	AY034138
GCF_003385025.1	tet(A)	100.00	1200/1200	100.0	1..1200	NZ_QTZY01000065.1 Klebsiella variicola strain BD_DM_395 NODE_65_length_4556_cov_4.03251_pilon, whole genome shotgun sequence	1166..2365	Tetracycline resistance	AJ517790
GCF_003385025.1	dfrA14	100.00	474/474	100.0	1..474	NZ_QTZY01000047.1 Klebsiella variicola strain BD_DM_395 NODE_47_length_12322_cov_3.89135_pilon, whole genome shotgun sequence	10361..10834	Trimethoprim resistance	KF921535
GCF_003386835.1	aph(3'')-Ib	9782608695652170	230/804	2860696517412930	1..230	NZ_QTZS01000128.1 Klebsiella variicola strain BD_DM_115 NODE_128_length_536_cov_1.12469_pilon, whole genome shotgun sequence	307..536	Aminoglycoside resistance Alternate name; aph(3'')-Ib	AF321551
GCF_003386835.1	aph(6)-Id	100.00	837/837	100.0	1..837	NZ_QTZS01000041.1 Klebsiella variicola strain BD_DM_115 NODE_41_length_12076_cov_6.97171_pilon, whole genome shotgun sequence	526..1362	Aminoglycoside resistance Alternate name; aph(6)-Id	M28829
GCF_003386835.1	aph(3'')-Ib	100.0	526/804	654228855721393	279..804	NZ_QTZS01000041.1 Klebsiella variicola strain BD_DM_115 NODE_41_length_12076_cov_6.97171_pilon, whole genome shotgun sequence	1..526	Aminoglycoside resistance Alternate name; aph(3'')-Ib	AF321551
GCF_003386835.1	aph(3')-VI	100.00	780/780	100.0	1..780	NZ_QTZS01000056.1 Klebsiella variicola strain BD_DM_115 NODE_56_length_6007_cov_5.60017_pilon, whole genome shotgun sequence	1473..2252	Warning: gene is missing from Notes file. Please inform curator.	KC170992
GCF_003386835.1	aadA1	99.87	789/789	100.0	1..789	NZ_QTZS01000081.1 Klebsiella variicola strain BD_DM_115 NODE_81_length_2840_cov_6.0247_pilon, whole genome shotgun sequence	1210..1998	Aminoglycoside resistance	JQ480156
GCF_003386835.1	aac(6')-Ib-cr	99.67	600/600	100.0	1..600	NZ_QTZS01000081.1 Klebsiella variicola strain BD_DM_115 NODE_81_length_2840_cov_6.0247_pilon, whole genome shotgun sequence	2068..2667	Fluoroquinolone and aminoglycoside resistance	DQ303918
GCF_003386835.1	blaLEN17	99.77	861/861	100.0	1..861	NZ_QTZS01000012.1 Klebsiella variicola strain BD_DM_115 NODE_12_length_219787_cov_19.3057_pilon, whole genome shotgun sequence	98753..99613	Beta-lactam resistance	EF205593
GCF_003386835.1	blaCTX-M-15	100.00	876/876	100.0	1..876	NZ_QTZS01000041.1 Klebsiella variicola strain BD_DM_115 NODE_41_length_12076_cov_6.97171_pilon, whole genome shotgun sequence	5765..6640	Beta-lactam resistance Alternate name; UOE-1	AY044436
GCF_003386835.1	blaTEM-1B	100.00	861/861	100.0	1..861	NZ_QTZS01000041.1 Klebsiella variicola strain BD_DM_115 NODE_41_length_12076_cov_6.97171_pilon, whole genome shotgun sequence	2083..2943	Beta-lactam resistance Alternate name; RblaTEM-1	AY458016
GCF_003386835.1	blaOXA-9	99.88	825/825	100.0	1..825	NZ_QTZS01000081.1 Klebsiella variicola strain BD_DM_115 NODE_81_length_2840_cov_6.0247_pilon, whole genome shotgun sequence	326..1150	Beta-lactam resistance	KQ089875
GCF_003386835.1	blaOXA-1	100.00	831/831	100.0	1..831	NZ_QTZS01000089.1 Klebsiella variicola strain BD_DM_115 NODE_89_length_1860_cov_3.08252_pilon, whole genome shotgun sequence	707..1537	Beta-lactam resistance	HQ170510
GCF_003386835.1	fosA	93.57	420/420	100.0	1..420	NZ_QTZS01000004.1 Klebsiella variicola strain BD_DM_115 NODE_4_length_314488_cov_19.7978_pilon, whole genome shotgun sequence	297746..298165	Fosfomycin resistance	ACZD01000244
GCF_003386835.1	oqxB	97.68	3153/3153	100.0	1..3153	NZ_QTZS01000010.1 Klebsiella variicola strain BD_DM_115 NODE_10_length_244482_cov_20.66_pilon, whole genome shotgun sequence	22474..25626	Quinolone resistance	EU370913
GCF_003386835.1	oqxA	96.34	1176/1176	100.0	1..1176	NZ_QTZS01000010.1 Klebsiella variicola strain BD_DM_115 NODE_10_length_244482_cov_20.66_pilon, whole genome shotgun sequence	21275..22450	Quinolone resistance	EU370913
GCF_003386835.1	qnrB1	100.00	645/645	100.0	1..645	NZ_QTZS01000040.1 Klebsiella variicola strain BD_DM_115 NODE_40_length_13215_cov_4.16114_pilon, whole genome shotgun sequence	936..1580	Quinolone resistance	DQ351241
GCF_003386835.1	qnrS1	100.00	657/657	100.0	1..657	NZ_QTZS01000041.1 Klebsiella variicola strain BD_DM_115 NODE_41_length_12076_cov_6.97171_pilon, whole genome shotgun sequence	11281..11937	Quinolone resistance	AB187515
GCF_003386835.1	aac(6')-Ib-cr	99.67	600/600	100.0	1..600	NZ_QTZS01000081.1 Klebsiella variicola strain BD_DM_115 NODE_81_length_2840_cov_6.0247_pilon, whole genome shotgun sequence	2068..2667	Fluoroquinolone and aminoglycoside resistance	DQ303918
GCF_003386835.1	tet(A)	98.83	1200/1200	100.0	1..1200	NZ_QTZS01000040.1 Klebsiella variicola strain BD_DM_115 NODE_40_length_13215_cov_4.16114_pilon, whole genome shotgun sequence	9808..11007	Tetracycline resistance	AJ517790
GCF_003386835.1	dfrA14	100.00	474/474	100.0	1..474	NZ_QTZS01000077.1 Klebsiella variicola strain BD_DM_115 NODE_77_length_3047_cov_3.53151_pilon, whole genome shotgun sequence	796..1269	Trimethoprim resistance	KF921535
GCF_003386915.1	aph(6)-Id	100.00	837/837	100.0	1..837	NZ_QTZQ01000152.1 Klebsiella variicola strain BD_DM_33 NODE_152_length_2028_cov_4.18201_pilon, whole genome shotgun sequence	593..1429	Aminoglycoside resistance Alternate name; aph(6)-Id	M28829
GCF_003386915.1	aac(6')-Ib-cr	100.00	600/600	100.0	1..600	NZ_QTZQ01000189.1 Klebsiella variicola strain BD_DM_33 NODE_189_length_898_cov_7.60571_pilon, whole genome shotgun sequence	174..773	Fluoroquinolone and aminoglycoside resistance	DQ303918
GCF_003386915.1	blaLEN17	99.77	861/861	100.0	1..861	NZ_QTZQ01000012.1 Klebsiella variicola strain BD_DM_33 NODE_12_length_116614_cov_11.9942_pilon, whole genome shotgun sequence	47923..48783	Beta-lactam resistance	EF205593
GCF_003386915.1	blaTEM-1B	100.00	861/861	100.0	1..861	NZ_QTZQ01000184.1 Klebsiella variicola strain BD_DM_33 NODE_184_length_955_cov_2.08816_pilon, whole genome shotgun sequence	69..929	Beta-lactam resistance Alternate name; RblaTEM-1	AY458016
GCF_003386915.1	fosA	93.57	420/420	100.0	1..420	NZ_QTZQ01000048.1 Klebsiella variicola strain BD_DM_33 NODE_48_length_35147_cov_14.9451_pilon, whole genome shotgun sequence	18736..19155	Fosfomycin resistance	ACZD01000244
GCF_003386915.1	aac(6')-Ib-cr	100.00	600/600	100.0	1..600	NZ_QTZQ01000189.1 Klebsiella variicola strain BD_DM_33 NODE_189_length_898_cov_7.60571_pilon, whole genome shotgun sequence	174..773	Fluoroquinolone and aminoglycoside resistance	DQ303918
GCF_003386915.1	oqxB	97.68	3153/3153	100.0	1..3153	NZ_QTZQ01000051.1 Klebsiella variicola strain BD_DM_33 NODE_51_length_30104_cov_13.9459_pilon, whole genome shotgun sequence	4828..7980	Quinolone resistance	EU370913
GCF_003386915.1	oqxA	96.34	1176/1176	100.0	1..1176	NZ_QTZQ01000051.1 Klebsiella variicola strain BD_DM_33 NODE_51_length_30104_cov_13.9459_pilon, whole genome shotgun sequence	3629..4804	Quinolone resistance	EU370913
GCF_003386915.1	qnrB1	100.00	645/645	100.0	1..645	NZ_QTZQ01000095.1 Klebsiella variicola strain BD_DM_33 NODE_95_length_6913_cov_4.93177_pilon, whole genome shotgun sequence	936..1580	Quinolone resistance	DQ351241
GCF_003386915.1	dfrA14	100.00	474/474	100.0	1..474	NZ_QTZQ01000107.1 Klebsiella variicola strain BD_DM_33 NODE_107_length_5465_cov_3.645_pilon, whole genome shotgun sequence	401..874	Trimethoprim resistance	KF921535
GCF_003386925.1	aph(6)-Id	100.00	837/837	100.0	1..837	NZ_QTZR01000039.1 Klebsiella variicola strain BD_DM_97 NODE_39_length_12750_cov_8.61895_pilon, whole genome shotgun sequence	1242..2078	Aminoglycoside resistance Alternate name; aph(6)-Id	M28829
GCF_003386925.1	aph(3'')-Ib	100.00	804/804	100.0	1..804	NZ_QTZR01000039.1 Klebsiella variicola strain BD_DM_97 NODE_39_length_12750_cov_8.61895_pilon, whole genome shotgun sequence	439..1242	Aminoglycoside resistance Alternate name; aph(3'')-Ib	AF321551
GCF_003386925.1	aph(3')-VI	100.00	780/780	100.0	1..780	NZ_QTZR01000056.1 Klebsiella variicola strain BD_DM_97 NODE_56_length_4584_cov_6.26049_pilon, whole genome shotgun sequence	3785..4564	Warning: gene is missing from Notes file. Please inform curator.	KC170992
GCF_003386925.1	aadA1	100.00	789/789	100.0	1..789	NZ_QTZR01000075.1 Klebsiella variicola strain BD_DM_97 NODE_75_length_2840_cov_6.13159_pilon, whole genome shotgun sequence	1210..1998	Aminoglycoside resistance	JQ480156
GCF_003386925.1	aac(6')-Ib3	99.82	555/555	100.0	1..555	NZ_QTZR01000075.1 Klebsiella variicola strain BD_DM_97 NODE_75_length_2840_cov_6.13159_pilon, whole genome shotgun sequence	2068..2622	Warning: gene is missing from Notes file. Please inform curator.	X60321
GCF_003386925.1	blaLEN17	99.77	861/861	100.0	1..861	NZ_QTZR01000011.1 Klebsiella variicola strain BD_DM_97 NODE_11_length_219771_cov_23.3063_pilon, whole genome shotgun sequence	98737..99597	Beta-lactam resistance	EF205593
GCF_003386925.1	blaCTX-M-15	100.00	876/876	100.0	1..876	NZ_QTZR01000039.1 Klebsiella variicola strain BD_DM_97 NODE_39_length_12750_cov_8.61895_pilon, whole genome shotgun sequence	6481..7356	Beta-lactam resistance Alternate name; UOE-1	AY044436
GCF_003386925.1	blaTEM-1B	100.00	861/861	100.0	1..861	NZ_QTZR01000039.1 Klebsiella variicola strain BD_DM_97 NODE_39_length_12750_cov_8.61895_pilon, whole genome shotgun sequence	2799..3659	Beta-lactam resistance Alternate name; RblaTEM-1	AY458016
GCF_003386925.1	blaNDM-1	100.00	813/813	100.0	1..813	NZ_QTZR01000071.1 Klebsiella variicola strain BD_DM_97 NODE_71_length_2913_cov_5.90488_pilon, whole genome shotgun sequence	421..1233	Beta-lactam resistance	FN396876
GCF_003386925.1	blaOXA-9	99.88	825/825	100.0	1..825	NZ_QTZR01000075.1 Klebsiella variicola strain BD_DM_97 NODE_75_length_2840_cov_6.13159_pilon, whole genome shotgun sequence	326..1150	Beta-lactam resistance	KQ089875
GCF_003386925.1	blaOXA-1	100.00	831/831	100.0	1..831	NZ_QTZR01000085.1 Klebsiella variicola strain BD_DM_97 NODE_85_length_1860_cov_5.1004_pilon, whole genome shotgun sequence	707..1537	Beta-lactam resistance	HQ170510
GCF_003386925.1	fosA	93.57	420/420	100.0	1..420	NZ_QTZR01000005.1 Klebsiella variicola strain BD_DM_97 NODE_5_length_360114_cov_24.4953_pilon, whole genome shotgun sequence	16323..16742	Fosfomycin resistance	ACZD01000244
GCF_003386925.1	qnrS1	100.00	657/657	100.0	1..657	NZ_QTZR01000039.1 Klebsiella variicola strain BD_DM_97 NODE_39_length_12750_cov_8.61895_pilon, whole genome shotgun sequence	11997..12653	Quinolone resistance	AB187515
GCF_003386925.1	qnrB1	100.00	645/645	100.0	1..645	NZ_QTZR01000046.1 Klebsiella variicola strain BD_DM_97 NODE_46_length_7743_cov_4.34467_pilon, whole genome shotgun sequence	936..1580	Quinolone resistance	DQ351241
GCF_003386925.1	aac(6')-Ib-cr	99.50	600/600	100.0	1..600	NZ_QTZR01000075.1 Klebsiella variicola strain BD_DM_97 NODE_75_length_2840_cov_6.13159_pilon, whole genome shotgun sequence	2068..2667	Fluoroquinolone and aminoglycoside resistance	DQ303918
GCF_003386925.1	oqxB	97.68	3153/3153	100.0	1..3153	NZ_QTZR01000009.1 Klebsiella variicola strain BD_DM_97 NODE_9_length_244482_cov_25.111_pilon, whole genome shotgun sequence	22474..25626	Quinolone resistance	EU370913
GCF_003386925.1	oqxA	96.34	1176/1176	100.0	1..1176	NZ_QTZR01000009.1 Klebsiella variicola strain BD_DM_97 NODE_9_length_244482_cov_25.111_pilon, whole genome shotgun sequence	21275..22450	Quinolone resistance	EU370913
GCF_003386925.1	tet(A)	100.00	1200/1200	100.0	1..1200	NZ_QTZR01000077.1 Klebsiella variicola strain BD_DM_97 NODE_77_length_2619_cov_3.89446_pilon, whole genome shotgun sequence	171..1370	Tetracycline resistance	AJ517790
GCF_003386925.1	dfrA14	100.00	474/474	100.0	1..474	NZ_QTZR01000045.1 Klebsiella variicola strain BD_DM_97 NODE_45_length_8289_cov_6.11762_pilon, whole genome shotgun sequence	6038..6511	Trimethoprim resistance	KF921535
GCF_003386935.1	aph(6)-Id	100.00	837/837	100.0	1..837	NZ_QTZU01000043.1 Klebsiella variicola strain BD_DM_167 NODE_43_length_11107_cov_6.66466_pilon, whole genome shotgun sequence	8043..8879	Aminoglycoside resistance Alternate name; aph(6)-Id	M28829
GCF_003386935.1	aph(3'')-Ib	100.00	804/804	100.0	1..804	NZ_QTZU01000043.1 Klebsiella variicola strain BD_DM_167 NODE_43_length_11107_cov_6.66466_pilon, whole genome shotgun sequence	8879..9682	Aminoglycoside resistance Alternate name; aph(3'')-Ib	AF321551
GCF_003386935.1	aac(6')-Ib-cr	100.00	600/600	100.0	1..600	NZ_QTZU01000071.1 Klebsiella variicola strain BD_DM_167 NODE_71_length_2440_cov_8.51405_pilon, whole genome shotgun sequence	174..773	Fluoroquinolone and aminoglycoside resistance	DQ303918
GCF_003386935.1	blaLEN17	99.77	861/861	100.0	1..861	NZ_QTZU01000012.1 Klebsiella variicola strain BD_DM_167 NODE_12_length_202628_cov_21.0708_pilon, whole genome shotgun sequence	120175..121035	Beta-lactam resistance	EF205593
GCF_003386935.1	blaCTX-M-15	100.00	876/876	100.0	1..876	NZ_QTZU01000043.1 Klebsiella variicola strain BD_DM_167 NODE_43_length_11107_cov_6.66466_pilon, whole genome shotgun sequence	2765..3640	Beta-lactam resistance Alternate name; UOE-1	AY044436
GCF_003386935.1	blaTEM-1B	100.00	861/861	100.0	1..861	NZ_QTZU01000043.1 Klebsiella variicola strain BD_DM_167 NODE_43_length_11107_cov_6.66466_pilon, whole genome shotgun sequence	6462..7322	Beta-lactam resistance Alternate name; RblaTEM-1	AY458016
GCF_003386935.1	blaOXA-1	100.00	831/831	100.0	1..831	NZ_QTZU01000071.1 Klebsiella variicola strain BD_DM_167 NODE_71_length_2440_cov_8.51405_pilon, whole genome shotgun sequence	904..1734	Beta-lactam resistance	HQ170510
GCF_003386935.1	fosA	93.57	420/420	100.0	1..420	NZ_QTZU01000002.1 Klebsiella variicola strain BD_DM_167 NODE_2_length_360114_cov_24.0141_pilon, whole genome shotgun sequence	16323..16742	Fosfomycin resistance	ACZD01000244
GCF_003386935.1	oqxB	97.68	3153/3153	100.0	1..3153	NZ_QTZU01000010.1 Klebsiella variicola strain BD_DM_167 NODE_10_length_230278_cov_23.5945_pilon, whole genome shotgun sequence	8270..11422	Quinolone resistance	EU370913
GCF_003386935.1	oqxA	96.34	1176/1176	100.0	1..1176	NZ_QTZU01000010.1 Klebsiella variicola strain BD_DM_167 NODE_10_length_230278_cov_23.5945_pilon, whole genome shotgun sequence	7071..8246	Quinolone resistance	EU370913
GCF_003386935.1	qnrB1	100.00	645/645	100.0	1..645	NZ_QTZU01000049.1 Klebsiella variicola strain BD_DM_167 NODE_49_length_7743_cov_7.06972_pilon, whole genome shotgun sequence	936..1580	Quinolone resistance	DQ351241
GCF_003386935.1	aac(6')-Ib-cr	100.00	600/600	100.0	1..600	NZ_QTZU01000071.1 Klebsiella variicola strain BD_DM_167 NODE_71_length_2440_cov_8.51405_pilon, whole genome shotgun sequence	174..773	Fluoroquinolone and aminoglycoside resistance	DQ303918
GCF_003386935.1	sul2	100.00	816/816	100.0	1..816	NZ_QTZU01000043.1 Klebsiella variicola strain BD_DM_167 NODE_43_length_11107_cov_6.66466_pilon, whole genome shotgun sequence	9743..10558	Sulphonamide resistance	AY034138
GCF_003386935.1	tet(A)	100.00	1200/1200	100.0	1..1200	NZ_QTZU01000064.1 Klebsiella variicola strain BD_DM_167 NODE_64_length_3940_cov_6.21637_pilon, whole genome shotgun sequence	1166..2365	Tetracycline resistance	AJ517790
GCF_003386935.1	dfrA14	100.00	474/474	100.0	1..474	NZ_QTZU01000048.1 Klebsiella variicola strain BD_DM_167 NODE_48_length_8289_cov_8.34195_pilon, whole genome shotgun sequence	6038..6511	Trimethoprim resistance	KF921535
GCF_003386995.1	aph(6)-Id	99.88	837/837	100.0	1..837	NZ_QTZV01000038.1 Klebsiella variicola strain BD_DM_169 NODE_38_length_24398_cov_6.3182_pilon, whole genome shotgun sequence	3884..4720	Aminoglycoside resistance Alternate name; aph(6)-Id	M28829
GCF_003386995.1	aph(3'')-Ib	100.00	804/804	100.0	1..804	NZ_QTZV01000038.1 Klebsiella variicola strain BD_DM_169 NODE_38_length_24398_cov_6.3182_pilon, whole genome shotgun sequence	3081..3884	Aminoglycoside resistance Alternate name; aph(3'')-Ib	AF321551
GCF_003386995.1	aadA1	100.00	789/789	100.0	1..789	NZ_QTZV01000038.1 Klebsiella variicola strain BD_DM_169 NODE_38_length_24398_cov_6.3182_pilon, whole genome shotgun sequence	7885..8673	Aminoglycoside resistance	JQ480156
GCF_003386995.1	aph(3')-VI	100.00	780/780	100.0	1..780	NZ_QTZV01000038.1 Klebsiella variicola strain BD_DM_169 NODE_38_length_24398_cov_6.3182_pilon, whole genome shotgun sequence	22220..22999	Warning: gene is missing from Notes file. Please inform curator.	KC170992
GCF_003386995.1	aac(6')-Ib	99.83	606/606	100.0	1..606	NZ_QTZV01000038.1 Klebsiella variicola strain BD_DM_169 NODE_38_length_24398_cov_6.3182_pilon, whole genome shotgun sequence	8743..9348	Aminoglycoside resistance	M21682
GCF_003386995.1	blaCTX-M-15	100.00	876/876	100.0	1..876	NZ_QTZV01000038.1 Klebsiella variicola strain BD_DM_169 NODE_38_length_24398_cov_6.3182_pilon, whole genome shotgun sequence	12170..13045	Beta-lactam resistance Alternate name; UOE-1	AY044436
GCF_003386995.1	blaTEM-1B	100.00	861/861	100.0	1..861	NZ_QTZV01000038.1 Klebsiella variicola strain BD_DM_169 NODE_38_length_24398_cov_6.3182_pilon, whole genome shotgun sequence	5441..6301	Beta-lactam resistance Alternate name; RblaTEM-1	AY458016
GCF_003386995.1	blaOXA-9	99.88	825/825	100.0	1..825	NZ_QTZV01000038.1 Klebsiella variicola strain BD_DM_169 NODE_38_length_24398_cov_6.3182_pilon, whole genome shotgun sequence	7001..7825	Beta-lactam resistance	KQ089875
GCF_003386995.1	blaNDM-1	100.00	813/813	100.0	1..813	NZ_QTZV01000069.1 Klebsiella variicola strain BD_DM_169 NODE_69_length_3659_cov_4.04105_pilon, whole genome shotgun sequence	332..1144	Beta-lactam resistance	FN396876
GCF_003386995.1	blaOXA-1	100.00	831/831	100.0	1..831	NZ_QTZV01000095.1 Klebsiella variicola strain BD_DM_169 NODE_95_length_1588_cov_4.60986_pilon, whole genome shotgun sequence	707..1537	Beta-lactam resistance	HQ170510
GCF_003386995.1	blaLEN17	99.77	861/861	100.0	1..861	NZ_QTZV01000009.1 Klebsiella variicola strain BD_DM_169 NODE_9_length_219950_cov_18.2822_pilon, whole genome shotgun sequence	98916..99776	Beta-lactam resistance	EF205593
GCF_003386995.1	fosA	93.57	420/420	100.0	1..420	NZ_QTZV01000002.1 Klebsiella variicola strain BD_DM_169 NODE_2_length_360114_cov_18.1592_pilon, whole genome shotgun sequence	16323..16742	Fosfomycin resistance	ACZD01000244
GCF_003386995.1	oqxB	97.68	3153/3153	100.0	1..3153	NZ_QTZV01000001.1 Klebsiella variicola strain BD_DM_169 NODE_1_length_430528_cov_19.788_pilon, whole genome shotgun sequence	19036..22188	Quinolone resistance	EU370913
GCF_003386995.1	oqxA	96.34	1176/1176	100.0	1..1176	NZ_QTZV01000001.1 Klebsiella variicola strain BD_DM_169 NODE_1_length_430528_cov_19.788_pilon, whole genome shotgun sequence	17837..19012	Quinolone resistance	EU370913
GCF_003386995.1	qnrS1	100.00	657/657	100.0	1..657	NZ_QTZV01000038.1 Klebsiella variicola strain BD_DM_169 NODE_38_length_24398_cov_6.3182_pilon, whole genome shotgun sequence	17686..18342	Quinolone resistance	AB187515
GCF_003386995.1	aac(6')-Ib-cr	99.61	519/519	100.0	1..519	NZ_QTZV01000038.1 Klebsiella variicola strain BD_DM_169 NODE_38_length_24398_cov_6.3182_pilon, whole genome shotgun sequence	8743..9261	Fluoroquinolone and aminoglycoside resistance	EF636461
GCF_003386995.1	qnrB1	100.00	645/645	100.0	1..645	NZ_QTZV01000051.1 Klebsiella variicola strain BD_DM_169 NODE_51_length_7743_cov_4.22164_pilon, whole genome shotgun sequence	936..1580	Quinolone resistance	DQ351241
GCF_003386995.1	sul2	100.00	816/816	100.0	1..816	NZ_QTZV01000038.1 Klebsiella variicola strain BD_DM_169 NODE_38_length_24398_cov_6.3182_pilon, whole genome shotgun sequence	2205..3020	Sulphonamide resistance	AY034138
GCF_003386995.1	dfrA14	100.0	329/483	6811594202898550	155..483	NZ_QTZV01000118.1 Klebsiella variicola strain BD_DM_169 NODE_120_length_634_cov_3.77318_pilon, whole genome shotgun sequence	1..329	Trimethoprim resistance	DQ388123
GCF_003386995.1	dfrA14	956043956043956	182/483	3768115942028980	1..182	NZ_QTZV01000087.1 Klebsiella variicola strain BD_DM_169 NODE_87_length_1951_cov_3.72204_pilon, whole genome shotgun sequence	1..182	Trimethoprim resistance	DQ388123
GCF_003387005.1	aph(6)-Id	100.00	837/837	100.0	1..837	NZ_QTZZ01000057.1 Klebsiella variicola strain BD_DM_405b NODE_57_length_14058_cov_11.6967_pilon, whole genome shotgun sequence	8043..8879	Aminoglycoside resistance Alternate name; aph(6)-Id	M28829
GCF_003387005.1	aph(3'')-Ib	100.00	804/804	100.0	1..804	NZ_QTZZ01000057.1 Klebsiella variicola strain BD_DM_405b NODE_57_length_14058_cov_11.6967_pilon, whole genome shotgun sequence	8879..9682	Aminoglycoside resistance Alternate name; aph(3'')-Ib	AF321551
GCF_003387005.1	aac(6')-Ib-cr	100.00	600/600	100.0	1..600	NZ_QTZZ01000092.1 Klebsiella variicola strain BD_DM_405b NODE_92_length_2440_cov_14.8011_pilon, whole genome shotgun sequence	174..773	Fluoroquinolone and aminoglycoside resistance	DQ303918
GCF_003387005.1	blaLEN17	99.77	861/861	100.0	1..861	NZ_QTZZ01000013.1 Klebsiella variicola strain BD_DM_405b NODE_13_length_130678_cov_9.19465_pilon, whole genome shotgun sequence	48244..49104	Beta-lactam resistance	EF205593
GCF_003387005.1	blaCTX-M-15	100.00	876/876	100.0	1..876	NZ_QTZZ01000057.1 Klebsiella variicola strain BD_DM_405b NODE_57_length_14058_cov_11.6967_pilon, whole genome shotgun sequence	2765..3640	Beta-lactam resistance Alternate name; UOE-1	AY044436
GCF_003387005.1	blaTEM-1B	100.00	861/861	100.0	1..861	NZ_QTZZ01000057.1 Klebsiella variicola strain BD_DM_405b NODE_57_length_14058_cov_11.6967_pilon, whole genome shotgun sequence	6462..7322	Beta-lactam resistance Alternate name; RblaTEM-1	AY458016
GCF_003387005.1	blaOXA-1	100.00	831/831	100.0	1..831	NZ_QTZZ01000092.1 Klebsiella variicola strain BD_DM_405b NODE_92_length_2440_cov_14.8011_pilon, whole genome shotgun sequence	904..1734	Beta-lactam resistance	HQ170510
GCF_003387005.1	fosA	93.57	420/420	100.0	1..420	NZ_QTZZ01000001.1 Klebsiella variicola strain BD_DM_405b NODE_1_length_359986_cov_13.5794_pilon, whole genome shotgun sequence	16195..16614	Fosfomycin resistance	ACZD01000244
GCF_003387005.1	qnrB1	100.00	645/645	100.0	1..645	NZ_QTZZ01000068.1 Klebsiella variicola strain BD_DM_405b NODE_68_length_7743_cov_13.3205_pilon, whole genome shotgun sequence	936..1580	Quinolone resistance	DQ351241
GCF_003387005.1	oqxB	97.68	3153/3153	100.0	1..3153	NZ_QTZZ01000007.1 Klebsiella variicola strain BD_DM_405b NODE_7_length_226829_cov_12.3849_pilon, whole genome shotgun sequence	216855..220007	Quinolone resistance	EU370913
GCF_003387005.1	oqxA	96.34	1176/1176	100.0	1..1176	NZ_QTZZ01000007.1 Klebsiella variicola strain BD_DM_405b NODE_7_length_226829_cov_12.3849_pilon, whole genome shotgun sequence	220031..221206	Quinolone resistance	EU370913
GCF_003387005.1	aac(6')-Ib-cr	100.00	600/600	100.0	1..600	NZ_QTZZ01000092.1 Klebsiella variicola strain BD_DM_405b NODE_92_length_2440_cov_14.8011_pilon, whole genome shotgun sequence	174..773	Fluoroquinolone and aminoglycoside resistance	DQ303918
GCF_003387005.1	sul2	100.00	816/816	100.0	1..816	NZ_QTZZ01000057.1 Klebsiella variicola strain BD_DM_405b NODE_57_length_14058_cov_11.6967_pilon, whole genome shotgun sequence	9743..10558	Sulphonamide resistance	AY034138
GCF_003387005.1	tet(A)	100.00	1200/1200	100.0	1..1200	NZ_QTZZ01000083.1 Klebsiella variicola strain BD_DM_405b NODE_83_length_3940_cov_9.37713_pilon, whole genome shotgun sequence	1166..2365	Tetracycline resistance	AJ517790
GCF_003387005.1	dfrA14	100.00	474/474	100.0	1..474	NZ_QTZZ01000066.1 Klebsiella variicola strain BD_DM_405b NODE_66_length_8289_cov_14.857_pilon, whole genome shotgun sequence	6038..6511	Trimethoprim resistance	KF921535
GCF_003387015.1	aph(6)-Id	100.00	837/837	100.0	1..837	NZ_QTZX01000132.1 Klebsiella variicola strain BD_DM_323 NODE_132_length_6653_cov_7.68219_pilon, whole genome shotgun sequence	638..1474	Aminoglycoside resistance Alternate name; aph(6)-Id	M28829
GCF_003387015.1	aph(3'')-Ib	100.00	804/804	100.0	1..804	NZ_QTZX01000132.1 Klebsiella variicola strain BD_DM_323 NODE_132_length_6653_cov_7.68219_pilon, whole genome shotgun sequence	1474..2277	Aminoglycoside resistance Alternate name; aph(3'')-Ib	AF321551
GCF_003387015.1	aac(6')-Ib-cr	100.00	600/600	100.0	1..600	NZ_QTZX01000198.1 Klebsiella variicola strain BD_DM_323 NODE_200_length_1303_cov_7.70238_pilon, whole genome shotgun sequence	174..773	Fluoroquinolone and aminoglycoside resistance	DQ303918
GCF_003387015.1	blaCTX-M-15	100.00	876/876	100.0	1..876	NZ_QTZX01000140.1 Klebsiella variicola strain BD_DM_323 NODE_140_length_5047_cov_6.68394_pilon, whole genome shotgun sequence	2765..3640	Beta-lactam resistance Alternate name; UOE-1	AY044436
GCF_003387015.1	blaTEM-1B	100.00	861/861	100.0	1..861	NZ_QTZX01000186.1 Klebsiella variicola strain BD_DM_323 NODE_187_length_1703_cov_4.02538_pilon, whole genome shotgun sequence	37..897	Beta-lactam resistance Alternate name; RblaTEM-1	AY458016
GCF_003387015.1	blaLEN17	99.77	861/861	100.0	1..861	NZ_QTZX01000035.1 Klebsiella variicola strain BD_DM_323 NODE_35_length_60880_cov_8.10799_pilon, whole genome shotgun sequence	48407..49267	Beta-lactam resistance	EF205593
GCF_003387015.1	fosA	93.57	420/420	100.0	1..420	NZ_QTZX01000074.1 Klebsiella variicola strain BD_DM_323 NODE_74_length_25600_cov_13.0815_pilon, whole genome shotgun sequence	18807..19226	Fosfomycin resistance	ACZD01000244
GCF_003387015.1	qnrB1	100.00	645/645	100.0	1..645	NZ_QTZX01000106.1 Klebsiella variicola strain BD_DM_323 NODE_106_length_13595_cov_8.23248_pilon, whole genome shotgun sequence	936..1580	Quinolone resistance	DQ351241
GCF_003387015.1	aac(6')-Ib-cr	100.00	600/600	100.0	1..600	NZ_QTZX01000198.1 Klebsiella variicola strain BD_DM_323 NODE_200_length_1303_cov_7.70238_pilon, whole genome shotgun sequence	174..773	Fluoroquinolone and aminoglycoside resistance	DQ303918
GCF_003387015.1	oqxB	97.68	3153/3153	100.0	1..3153	NZ_QTZX01000004.1 Klebsiella variicola strain BD_DM_323 NODE_4_length_134764_cov_11.1355_pilon, whole genome shotgun sequence	126543..129695	Quinolone resistance	EU370913
GCF_003387015.1	oqxA	96.34	1176/1176	100.0	1..1176	NZ_QTZX01000004.1 Klebsiella variicola strain BD_DM_323 NODE_4_length_134764_cov_11.1355_pilon, whole genome shotgun sequence	129719..130894	Quinolone resistance	EU370913
GCF_003387015.1	sul2	100.00	816/816	100.0	1..816	NZ_QTZX01000132.1 Klebsiella variicola strain BD_DM_323 NODE_132_length_6653_cov_7.68219_pilon, whole genome shotgun sequence	2338..3153	Sulphonamide resistance	AY034138
GCF_003387015.1	tet(A)	100.00	1200/1200	100.0	1..1200	NZ_QTZX01000106.1 Klebsiella variicola strain BD_DM_323 NODE_106_length_13595_cov_8.23248_pilon, whole genome shotgun sequence	9808..11007	Tetracycline resistance	AJ517790
GCF_003387015.1	dfrA14	100.00	474/474	100.0	1..474	NZ_QTZX01000121.1 Klebsiella variicola strain BD_DM_323 NODE_121_length_8289_cov_7.30238_pilon, whole genome shotgun sequence	6038..6511	Trimethoprim resistance	KF921535
GCF_003391015.1	aph(6)-Id	100.00	837/837	100.0	1..837	NZ_QUAA01000066.1 Klebsiella variicola strain BD_DM_32 NODE_66_length_5876_cov_9.79509_pilon, whole genome shotgun sequence	2229..3065	Aminoglycoside resistance Alternate name; aph(6)-Id	M28829
GCF_003391015.1	aph(3'')-Ib	100.00	804/804	100.0	1..804	NZ_QUAA01000066.1 Klebsiella variicola strain BD_DM_32 NODE_66_length_5876_cov_9.79509_pilon, whole genome shotgun sequence	1426..2229	Aminoglycoside resistance Alternate name; aph(3'')-Ib	AF321551
GCF_003391015.1	aac(6')-Ib-cr	100.00	600/600	100.0	1..600	NZ_QUAA01000091.1 Klebsiella variicola strain BD_DM_32 NODE_91_length_2440_cov_10.0467_pilon, whole genome shotgun sequence	174..773	Fluoroquinolone and aminoglycoside resistance	DQ303918
GCF_003391015.1	blaLEN17	99.77	861/861	100.0	1..861	NZ_QUAA01000017.1 Klebsiella variicola strain BD_DM_32 NODE_17_length_127480_cov_11.47_pilon, whole genome shotgun sequence	75835..76695	Beta-lactam resistance	EF205593
GCF_003391015.1	blaTEM-1B	100.00	861/861	100.0	1..861	NZ_QUAA01000066.1 Klebsiella variicola strain BD_DM_32 NODE_66_length_5876_cov_9.79509_pilon, whole genome shotgun sequence	3786..4646	Beta-lactam resistance Alternate name; RblaTEM-1	AY458016
GCF_003391015.1	blaCTX-M-15	100.00	876/876	100.0	1..876	NZ_QUAA01000072.1 Klebsiella variicola strain BD_DM_32 NODE_72_length_5228_cov_10.0127_pilon, whole genome shotgun sequence	2765..3640	Beta-lactam resistance Alternate name; UOE-1	AY044436
GCF_003391015.1	blaOXA-1	100.00	831/831	100.0	1..831	NZ_QUAA01000091.1 Klebsiella variicola strain BD_DM_32 NODE_91_length_2440_cov_10.0467_pilon, whole genome shotgun sequence	904..1734	Beta-lactam resistance	HQ170510
GCF_003391015.1	fosA	93.57	420/420	100.0	1..420	NZ_QUAA01000001.1 Klebsiella variicola strain BD_DM_32 NODE_1_length_359986_cov_16.4472_pilon, whole genome shotgun sequence	16195..16614	Fosfomycin resistance	ACZD01000244
GCF_003391015.1	qnrB1	100.00	645/645	100.0	1..645	NZ_QUAA01000061.1 Klebsiella variicola strain BD_DM_32 NODE_61_length_7743_cov_12.8369_pilon, whole genome shotgun sequence	936..1580	Quinolone resistance	DQ351241
GCF_003391015.1	oqxB	97.68	3153/3153	100.0	1..3153	NZ_QUAA01000008.1 Klebsiella variicola strain BD_DM_32 NODE_8_length_229221_cov_15.2822_pilon, whole genome shotgun sequence	7213..10365	Quinolone resistance	EU370913
GCF_003391015.1	oqxA	96.34	1176/1176	100.0	1..1176	NZ_QUAA01000008.1 Klebsiella variicola strain BD_DM_32 NODE_8_length_229221_cov_15.2822_pilon, whole genome shotgun sequence	6014..7189	Quinolone resistance	EU370913
GCF_003391015.1	aac(6')-Ib-cr	100.00	600/600	100.0	1..600	NZ_QUAA01000091.1 Klebsiella variicola strain BD_DM_32 NODE_91_length_2440_cov_10.0467_pilon, whole genome shotgun sequence	174..773	Fluoroquinolone and aminoglycoside resistance	DQ303918
GCF_003391015.1	sul2	100.00	816/816	100.0	1..816	NZ_QUAA01000066.1 Klebsiella variicola strain BD_DM_32 NODE_66_length_5876_cov_9.79509_pilon, whole genome shotgun sequence	550..1365	Sulphonamide resistance	AY034138
GCF_003391015.1	tet(A)	100.00	1200/1200	100.0	1..1200	NZ_QUAA01000078.1 Klebsiella variicola strain BD_DM_32 NODE_78_length_4176_cov_9.82045_pilon, whole genome shotgun sequence	1166..2365	Tetracycline resistance	AJ517790
GCF_003391015.1	dfrA14	100.00	474/474	100.0	1..474	NZ_QUAA01000063.1 Klebsiella variicola strain BD_DM_32 NODE_63_length_6844_cov_11.9406_pilon, whole genome shotgun sequence	4593..5066	Trimethoprim resistance	KF921535
GCF_003429625.1	aadA16	99.17	846/846	9952718676122930	1..846	NZ_CP023981.1 Klebsiella variicola strain X39 plasmid pX39-4, complete sequence	1861..2702	Aminoglycoside resistance	EU675686
GCF_003429625.1	aac(6')-Ib-cr	99.17	603/600	9966666666666660	1..600	NZ_CP023981.1 Klebsiella variicola strain X39 plasmid pX39-4, complete sequence	4033..4633	Fluoroquinolone and aminoglycoside resistance	DQ303918
GCF_003429625.1	blaCTX-M-65	99.89	876/876	100.0	1..876	NZ_CP018307.1 Klebsiella variicola strain X39 chromosome, complete genome	849729..850604	Beta-lactam resistance	EF418608
GCF_003429625.1	blaCTX-M-122	99.89	876/876	100.0	1..876	NZ_CP018307.1 Klebsiella variicola strain X39 chromosome, complete genome	849729..850604	Beta-lactam resistance	JN790863
GCF_003429625.1	blaCTX-M-196	99.89	876/876	100.0	1..876	NZ_CP018307.1 Klebsiella variicola strain X39 chromosome, complete genome	849729..850604	Warning: gene is missing from Notes file. Please inform curator.	KY563769
GCF_003429625.1	blaCTX-M-125	99.89	876/876	100.0	1..876	NZ_CP018307.1 Klebsiella variicola strain X39 chromosome, complete genome	849729..850604	Beta-lactam resistance	JQ724542
GCF_003429625.1	blaCTX-M-99	99.89	876/876	100.0	1..876	NZ_CP018307.1 Klebsiella variicola strain X39 chromosome, complete genome	849729..850604	Beta-lactam resistance	HM803271
GCF_003429625.1	blaCTX-M-14	99.89	876/876	100.0	1..876	NZ_CP018307.1 Klebsiella variicola strain X39 chromosome, complete genome	849729..850604	Beta-lactam resistance Amino acid sequences of CTX-M-14 and CTX-M-18 are identical	AF252622
GCF_003429625.1	blaLEN22	99.88	861/861	100.0	1..861	NZ_CP018307.1 Klebsiella variicola strain X39 chromosome, complete genome	1591793..1592653	Beta-lactam resistance	AM850912
GCF_003429625.1	blaCTX-M-27	99.77	876/876	100.0	1..876	NZ_CP023985.1 Klebsiella variicola strain X39 plasmid pX39-8, complete sequence	60055..60930	Beta-lactam resistance	AY156923
GCF_003429625.1	blaCTX-M-38	99.77	876/876	100.0	1..876	NZ_CP023985.1 Klebsiella variicola strain X39 plasmid pX39-8, complete sequence	60055..60930	Beta-lactam resistance	AY822595
GCF_003429625.1	blaCTX-M-201	99.77	876/876	100.0	1..876	NZ_CP023985.1 Klebsiella variicola strain X39 plasmid pX39-8, complete sequence	60055..60930	Warning: gene is missing from Notes file. Please inform curator.	KY997189
GCF_003429625.1	blaCTX-M-198	99.77	876/876	100.0	1..876	NZ_CP023985.1 Klebsiella variicola strain X39 plasmid pX39-8, complete sequence	60055..60930	Warning: gene is missing from Notes file. Please inform curator.	KY646304
GCF_003429625.1	blaCTX-M-191	99.77	876/876	100.0	1..876	NZ_CP023985.1 Klebsiella variicola strain X39 plasmid pX39-8, complete sequence	60055..60930	Warning: gene is missing from Notes file. Please inform curator.	KY271097
GCF_003429625.1	blaCTX-M-168	99.77	876/876	100.0	1..876	NZ_CP023985.1 Klebsiella variicola strain X39 plasmid pX39-8, complete sequence	60055..60930	Warning: gene is missing from Notes file. Please inform curator.	KR537429
GCF_003429625.1	blaCTX-M-148	99.77	876/876	100.0	1..876	NZ_CP023985.1 Klebsiella variicola strain X39 plasmid pX39-8, complete sequence	60055..60930	Beta-lactam resistance	KJ020574
GCF_003429625.1	blaCTX-M-113	99.77	876/876	100.0	1..876	NZ_CP023985.1 Klebsiella variicola strain X39 plasmid pX39-8, complete sequence	60055..60930	Beta-lactam resistance	JF274247
GCF_003429625.1	blaCTX-M-112	99.77	876/876	100.0	1..876	NZ_CP023985.1 Klebsiella variicola strain X39 plasmid pX39-8, complete sequence	60055..60930	Beta-lactam resistance	JF274246
GCF_003429625.1	blaCTX-M-111	99.77	876/876	100.0	1..876	NZ_CP023985.1 Klebsiella variicola strain X39 plasmid pX39-8, complete sequence	60055..60930	Beta-lactam resistance	JF274243
GCF_003429625.1	blaCTX-M-104	99.77	876/876	100.0	1..876	NZ_CP023985.1 Klebsiella variicola strain X39 plasmid pX39-8, complete sequence	60055..60930	Beta-lactam resistance	HQ833652
GCF_003429625.1	blaCTX-M-90	99.77	876/876	100.0	1..876	NZ_CP023985.1 Klebsiella variicola strain X39 plasmid pX39-8, complete sequence	60055..60930	Beta-lactam resistance	FJ907381
GCF_003429625.1	blaCTX-M-86	99.77	876/876	100.0	1..876	NZ_CP023985.1 Klebsiella variicola strain X39 plasmid pX39-8, complete sequence	60055..60930	Beta-lactam resistance	FJ214369
GCF_003429625.1	blaCTX-M-85	99.77	876/876	100.0	1..876	NZ_CP023985.1 Klebsiella variicola strain X39 plasmid pX39-8, complete sequence	60055..60930	Beta-lactam resistance	FJ214368
GCF_003429625.1	blaCTX-M-84	99.77	876/876	100.0	1..876	NZ_CP023985.1 Klebsiella variicola strain X39 plasmid pX39-8, complete sequence	60055..60930	Beta-lactam resistance	FJ214367
GCF_003429625.1	blaCTX-M-83	99.77	876/876	100.0	1..876	NZ_CP023985.1 Klebsiella variicola strain X39 plasmid pX39-8, complete sequence	60055..60930	Beta-lactam resistance	FJ214366
GCF_003429625.1	blaCTX-M-67	99.77	876/876	100.0	1..876	NZ_CP023985.1 Klebsiella variicola strain X39 plasmid pX39-8, complete sequence	60055..60930	Beta-lactam resistance	EF581888
GCF_003429625.1	blaCTX-M-50	99.77	876/876	100.0	1..876	NZ_CP023985.1 Klebsiella variicola strain X39 plasmid pX39-8, complete sequence	60055..60930	Beta-lactam resistance	AY847146
GCF_003429625.1	blaCTX-M-48	99.77	876/876	100.0	1..876	NZ_CP023985.1 Klebsiella variicola strain X39 plasmid pX39-8, complete sequence	60055..60930	Beta-lactam resistance	AY847144
GCF_003429625.1	blaCTX-M-47	99.77	876/876	100.0	1..876	NZ_CP023985.1 Klebsiella variicola strain X39 plasmid pX39-8, complete sequence	60055..60930	Beta-lactam resistance	AY847143
GCF_003429625.1	blaCTX-M-24	99.77	876/876	100.0	1..876	NZ_CP023985.1 Klebsiella variicola strain X39 plasmid pX39-8, complete sequence	60055..60930	Beta-lactam resistance	EF374096
GCF_003429625.1	blaCTX-M-19	99.77	876/876	100.0	1..876	NZ_CP023985.1 Klebsiella variicola strain X39 plasmid pX39-8, complete sequence	60055..60930	Beta-lactam resistance	AF325134
GCF_003429625.1	fosA	94.29	420/420	100.0	1..420	NZ_CP018307.1 Klebsiella variicola strain X39 chromosome, complete genome	3633021..3633440	Fosfomycin resistance	ACZD01000244
GCF_003429625.1	catA2	96.11	642/642	100.0	1..642	NZ_CP023980.1 Klebsiella variicola strain X39 plasmid pX39-3, complete sequence	51452..52093	Phenicol resistance	X53796
GCF_003429625.1	oqxB	97.59	3153/3153	100.0	1..3153	NZ_CP018307.1 Klebsiella variicola strain X39 chromosome, complete genome	5509378..5512530	Quinolone resistance	EU370913
GCF_003429625.1	oqxA	96.77	1176/1176	100.0	1..1176	NZ_CP018307.1 Klebsiella variicola strain X39 chromosome, complete genome	5512554..5513729	Quinolone resistance	EU370913
GCF_003429625.1	aac(6')-Ib-cr	99.17	603/600	9966666666666660	1..600	NZ_CP023981.1 Klebsiella variicola strain X39 plasmid pX39-4, complete sequence	4033..4633	Fluoroquinolone and aminoglycoside resistance	DQ303918
GCF_003429625.1	qnrS1	100.00	657/657	100.0	1..657	NZ_CP023985.1 Klebsiella variicola strain X39 plasmid pX39-8, complete sequence	69244..69900	Quinolone resistance	AB187515
GCF_003429625.1	ARR-3	99.12	454/453	9977924944812360	1..453	NZ_CP023981.1 Klebsiella variicola strain X39 plasmid pX39-4, complete sequence	3484..3936	Rifampicin resistance	JF806499
GCF_003429625.1	sul1	98.93	842/840	9916666666666660	1..840	NZ_CP023981.1 Klebsiella variicola strain X39 plasmid pX39-4, complete sequence	572..1406	Sulphonamide resistance	U12338
GCF_003429625.1	tet(A)	97.84	1202/1200	9866666666666660	1..1200	NZ_CP023981.1 Klebsiella variicola strain X39 plasmid pX39-4, complete sequence	28796..29981	Tetracycline resistance	AY196695
GCF_003429625.1	dfrA27	99.58	474/474	9957805907172990	1..474	NZ_CP023981.1 Klebsiella variicola strain X39 plasmid pX39-4, complete sequence	2882..3353	Trimethoprim resistance	FJ459817
GCF_003988975.1	blaLEN17	99.77	861/861	100.0	1..861	NZ_PJQN01000009.1 Klebsiella variicola strain BD_DM_07 NODE_9_length_214658_cov_13.2488_pilon, whole genome shotgun sequence	93624..94484	Beta-lactam resistance	EF205593
GCF_003988975.1	fosA	93.57	420/420	100.0	1..420	NZ_PJQN01000010.1 Klebsiella variicola strain BD_DM_07 NODE_10_length_206511_cov_16.2879_pilon, whole genome shotgun sequence	16323..16742	Fosfomycin resistance	ACZD01000244
GCF_003988975.1	oqxB	97.68	3153/3153	100.0	1..3153	NZ_PJQN01000006.1 Klebsiella variicola strain BD_DM_07 NODE_6_length_230075_cov_16.1865_pilon, whole genome shotgun sequence	218644..221796	Quinolone resistance	EU370913
GCF_003988975.1	oqxA	96.34	1176/1176	100.0	1..1176	NZ_PJQN01000006.1 Klebsiella variicola strain BD_DM_07 NODE_6_length_230075_cov_16.1865_pilon, whole genome shotgun sequence	221820..222995	Quinolone resistance	EU370913
GCF_003988975.1	qnrB1	100.00	645/645	100.0	1..645	NZ_PJQN01000079.1 Klebsiella variicola strain BD_DM_07 NODE_79_length_3618_cov_5.84532_pilon, whole genome shotgun sequence	32..676	Quinolone resistance	DQ351241
GCF_003988985.1	aph(6)-Id	100.00	837/837	100.0	1..837	NZ_PJQO01000104.1 Klebsiella variicola strain BD_DM_414 NODE_105_length_3748_cov_9.07236_pilon, whole genome shotgun sequence	684..1520	Aminoglycoside resistance Alternate name; aph(6)-Id	M28829
GCF_003988985.1	aph(3'')-Ib	100.00	804/804	100.0	1..804	NZ_PJQO01000104.1 Klebsiella variicola strain BD_DM_414 NODE_105_length_3748_cov_9.07236_pilon, whole genome shotgun sequence	1520..2323	Aminoglycoside resistance Alternate name; aph(3'')-Ib	AF321551
GCF_003988985.1	aac(6')-Ib-cr	100.00	600/600	100.0	1..600	NZ_PJQO01000120.1 Klebsiella variicola strain BD_DM_414 NODE_121_length_2440_cov_8.80026_pilon, whole genome shotgun sequence	174..773	Fluoroquinolone and aminoglycoside resistance	DQ303918
GCF_003988985.1	blaOXA-1	100.00	831/831	100.0	1..831	NZ_PJQO01000120.1 Klebsiella variicola strain BD_DM_414 NODE_121_length_2440_cov_8.80026_pilon, whole genome shotgun sequence	904..1734	Beta-lactam resistance	HQ170510
GCF_003988985.1	blaTEM-1B	100.00	861/861	100.0	1..861	NZ_PJQO01000125.1 Klebsiella variicola strain BD_DM_414 NODE_126_length_2151_cov_6.43528_pilon, whole genome shotgun sequence	1263..2123	Beta-lactam resistance Alternate name; RblaTEM-1	AY458016
GCF_003988985.1	blaLEN17	99.77	861/861	100.0	1..861	NZ_PJQO01000017.1 Klebsiella variicola strain BD_DM_414 NODE_17_length_114048_cov_10.4783_pilon, whole genome shotgun sequence	25086..25946	Beta-lactam resistance	EF205593
GCF_003988985.1	blaCTX-M-15	100.00	876/876	100.0	1..876	NZ_PJQO01000094.1 Klebsiella variicola strain BD_DM_414 NODE_95_length_4626_cov_11.1069_pilon, whole genome shotgun sequence	987..1862	Beta-lactam resistance Alternate name; UOE-1	AY044436
GCF_003988985.1	fosA	93.57	420/420	100.0	1..420	NZ_PJQO01000002.1 Klebsiella variicola strain BD_DM_414 NODE_2_length_360114_cov_14.7972_pilon, whole genome shotgun sequence	16323..16742	Fosfomycin resistance	ACZD01000244
GCF_003988985.1	aac(6')-Ib-cr	100.00	600/600	100.0	1..600	NZ_PJQO01000120.1 Klebsiella variicola strain BD_DM_414 NODE_121_length_2440_cov_8.80026_pilon, whole genome shotgun sequence	174..773	Fluoroquinolone and aminoglycoside resistance	DQ303918
GCF_003988985.1	oqxB	97.68	3153/3153	100.0	1..3153	NZ_PJQO01000014.1 Klebsiella variicola strain BD_DM_414 NODE_14_length_134828_cov_13.1536_pilon, whole genome shotgun sequence	126510..129662	Quinolone resistance	EU370913
GCF_003988985.1	oqxA	96.34	1176/1176	100.0	1..1176	NZ_PJQO01000014.1 Klebsiella variicola strain BD_DM_414 NODE_14_length_134828_cov_13.1536_pilon, whole genome shotgun sequence	129686..130861	Quinolone resistance	EU370913
GCF_003988985.1	qnrB1	100.00	645/645	100.0	1..645	NZ_PJQO01000079.1 Klebsiella variicola strain BD_DM_414 NODE_79_length_8123_cov_13.1511_pilon, whole genome shotgun sequence	936..1580	Quinolone resistance	DQ351241
GCF_003988985.1	sul2	100.00	816/816	100.0	1..816	NZ_PJQO01000104.1 Klebsiella variicola strain BD_DM_414 NODE_105_length_3748_cov_9.07236_pilon, whole genome shotgun sequence	2384..3199	Sulphonamide resistance	AY034138
GCF_003988985.1	tet(A)	100.00	1200/1200	100.0	1..1200	NZ_PJQO01000101.1 Klebsiella variicola strain BD_DM_414 NODE_102_length_3940_cov_10.4768_pilon, whole genome shotgun sequence	1166..2365	Tetracycline resistance	AJ517790
GCF_003988985.1	dfrA14	100.00	474/474	100.0	1..474	NZ_PJQO01000086.1 Klebsiella variicola strain BD_DM_414 NODE_86_length_6844_cov_11.1932_pilon, whole genome shotgun sequence	4593..5066	Trimethoprim resistance	KF921535
GCF_004014895.1	blaLEN16	99.88	861/861	100.0	1..861	NZ_CP032354.1 Klebsiella variicola strain 15WZ-82 chromosome, complete genome	3231953..3232813	Beta-lactam resistance	AY743416
GCF_004014895.1	blaKPC-2	100.00	882/882	100.0	1..882	NZ_CP032355.1 Klebsiella variicola strain 15WZ-82 plasmid p15WZ-82_KPC, complete sequence	26659..27540	Beta-lactam resistance	AY034847
GCF_004014895.1	fosA	93.57	420/420	100.0	1..420	NZ_CP032354.1 Klebsiella variicola strain 15WZ-82 chromosome, complete genome	5281872..5282291	Fosfomycin resistance	ACZD01000244
GCF_004014895.1	oqxB	97.78	3153/3153	100.0	1..3153	NZ_CP032354.1 Klebsiella variicola strain 15WZ-82 chromosome, complete genome	1637933..1641085	Quinolone resistance	EU370913
GCF_004014895.1	oqxA	96.43	1176/1176	100.0	1..1176	NZ_CP032354.1 Klebsiella variicola strain 15WZ-82 chromosome, complete genome	1641109..1642284	Quinolone resistance	EU370913
GCF_004310965.1	blaLEN16	99.88	861/861	100.0	1..861	NZ_BIGL01000001.1 Klebsiella variicola strain TUM14006 sequence01, whole genome shotgun sequence	1166042..1166902	Beta-lactam resistance	AY743416
GCF_004310965.1	fosA	93.81	420/420	100.0	1..420	NZ_BIGL01000004.1 Klebsiella variicola strain TUM14006 sequence04, whole genome shotgun sequence	24895..25314	Fosfomycin resistance	ACZD01000244
GCF_004310965.1	oqxB	97.49	3153/3153	100.0	1..3153	NZ_BIGL01000007.1 Klebsiella variicola strain TUM14006 sequence07, whole genome shotgun sequence	63493..66645	Quinolone resistance	EU370913
GCF_004310965.1	oqxA	96.60	1176/1176	100.0	1..1176	NZ_BIGL01000007.1 Klebsiella variicola strain TUM14006 sequence07, whole genome shotgun sequence	62294..63469	Quinolone resistance	EU370913
GCF_004310985.1	blaLEN16	99.88	861/861	100.0	1..861	NZ_BIGM01000001.1 Klebsiella variicola strain TUM14007 sequence01, whole genome shotgun sequence	1532300..1533160	Beta-lactam resistance	AY743416
GCF_004310985.1	fosA	93.81	420/420	100.0	1..420	NZ_BIGM01000006.1 Klebsiella variicola strain TUM14007 sequence06, whole genome shotgun sequence	344327..344746	Fosfomycin resistance	ACZD01000244
GCF_004310985.1	oqxB	97.49	3153/3153	100.0	1..3153	NZ_BIGM01000008.1 Klebsiella variicola strain TUM14007 sequence08, whole genome shotgun sequence	63493..66645	Quinolone resistance	EU370913
GCF_004310985.1	oqxA	96.60	1176/1176	100.0	1..1176	NZ_BIGM01000008.1 Klebsiella variicola strain TUM14007 sequence08, whole genome shotgun sequence	62294..63469	Quinolone resistance	EU370913
GCF_004311045.1	blaLEN9	99.75	789/789	100.0	1..789	NZ_BIGP01000001.1 Klebsiella variicola strain TUM14010 sequence01, whole genome shotgun sequence	566662..567450	Beta-lactam resistance	AJ635405
GCF_004311045.1	fosA	93.57	420/420	100.0	1..420	NZ_BIGP01000006.1 Klebsiella variicola strain TUM14010 sequence06, whole genome shotgun sequence	358071..358490	Fosfomycin resistance	ACZD01000244
GCF_004311045.1	oqxB	97.75	3153/3153	100.0	1..3153	NZ_BIGP01000013.1 Klebsiella variicola strain TUM14010 sequence13, whole genome shotgun sequence	44707..47859	Quinolone resistance	EU370913
GCF_004311045.1	oqxA	96.43	1176/1176	100.0	1..1176	NZ_BIGP01000013.1 Klebsiella variicola strain TUM14010 sequence13, whole genome shotgun sequence	43508..44683	Quinolone resistance	EU370913
GCF_004311065.1	blaLEN16	99.88	861/861	100.0	1..861	NZ_BIGQ01000001.1 Klebsiella variicola strain TUM14011 sequence01, whole genome shotgun sequence	917018..917878	Beta-lactam resistance	AY743416
GCF_004311065.1	fosA	93.57	420/420	100.0	1..420	NZ_BIGQ01000010.1 Klebsiella variicola strain TUM14011 sequence10, whole genome shotgun sequence	151762..152181	Fosfomycin resistance	ACZD01000244
GCF_004311065.1	oqxB	97.75	3153/3153	9996828417380270	1..3153	NZ_BIGQ01000003.1 Klebsiella variicola strain TUM14011 sequence03, whole genome shotgun sequence	662666..665817	Quinolone resistance	EU370913
GCF_004311065.1	oqxA	96.43	1176/1176	100.0	1..1176	NZ_BIGQ01000003.1 Klebsiella variicola strain TUM14011 sequence03, whole genome shotgun sequence	665841..667016	Quinolone resistance	EU370913
GCF_004311085.1	blaLEN16	99.88	861/861	100.0	1..861	NZ_BIGR01000001.1 Klebsiella variicola strain TUM14012 sequence01, whole genome shotgun sequence	98775..99635	Beta-lactam resistance	AY743416
GCF_004311085.1	fosA	93.57	420/420	100.0	1..420	NZ_BIGR01000010.1 Klebsiella variicola strain TUM14012 sequence10, whole genome shotgun sequence	151762..152181	Fosfomycin resistance	ACZD01000244
GCF_004311085.1	oqxB	97.75	3153/3153	9996828417380270	1..3153	NZ_BIGR01000003.1 Klebsiella variicola strain TUM14012 sequence03, whole genome shotgun sequence	76207..79358	Quinolone resistance	EU370913
GCF_004311085.1	oqxA	96.43	1176/1176	100.0	1..1176	NZ_BIGR01000003.1 Klebsiella variicola strain TUM14012 sequence03, whole genome shotgun sequence	75008..76183	Quinolone resistance	EU370913
GCF_004311265.1	blaLEN2	99.77	861/861	100.0	1..861	NZ_BIHA01000001.1 Klebsiella variicola strain TUM14021 sequence01, whole genome shotgun sequence	1548851..1549711	Beta-lactam resistance	AY037780
GCF_004311265.1	fosA	94.76	420/420	100.0	1..420	NZ_BIHA01000006.1 Klebsiella variicola strain TUM14021 sequence06, whole genome shotgun sequence	137357..137776	Fosfomycin resistance	ACZD01000244
GCF_004311265.1	oqxB	97.84	3153/3153	100.0	1..3153	NZ_BIHA01000002.1 Klebsiella variicola strain TUM14021 sequence02, whole genome shotgun sequence	41796..44948	Quinolone resistance	EU370913
GCF_004311265.1	oqxA	96.60	1176/1176	100.0	1..1176	NZ_BIHA01000002.1 Klebsiella variicola strain TUM14021 sequence02, whole genome shotgun sequence	40597..41772	Quinolone resistance	EU370913
GCF_004311345.1	blaLEN13	100.00	789/789	100.0	1..789	NZ_BIHE01000001.1 Klebsiella variicola strain TUM14025 sequence01, whole genome shotgun sequence	1390762..1391550	Beta-lactam resistance	AJ635403
GCF_004311345.1	fosA	94.29	420/420	100.0	1..420	NZ_BIHE01000010.1 Klebsiella variicola strain TUM14025 sequence10, whole genome shotgun sequence	24670..25089	Fosfomycin resistance	ACZD01000244
GCF_004311345.1	oqxB	97.75	3153/3153	100.0	1..3153	NZ_BIHE01000003.1 Klebsiella variicola strain TUM14025 sequence03, whole genome shotgun sequence	14087..17239	Quinolone resistance	EU370913
GCF_004311345.1	oqxA	96.26	1176/1176	100.0	1..1176	NZ_BIHE01000003.1 Klebsiella variicola strain TUM14025 sequence03, whole genome shotgun sequence	12888..14063	Quinolone resistance	EU370913
GCF_004311405.1	blaLEN24	99.65	861/861	100.0	1..861	NZ_BIHH01000002.1 Klebsiella variicola strain TUM14028 sequence02, whole genome shotgun sequence	862997..863857	Beta-lactam resistance	AM850914
GCF_004311405.1	fosA	93.33	420/420	100.0	1..420	NZ_BIHH01000005.1 Klebsiella variicola strain TUM14028 sequence05, whole genome shotgun sequence	15975..16394	Fosfomycin resistance	ACZD01000244
GCF_004311405.1	oqxB	97.68	3153/3153	100.0	1..3153	NZ_BIHH01000003.1 Klebsiella variicola strain TUM14028 sequence03, whole genome shotgun sequence	685329..688481	Quinolone resistance	EU370913
GCF_004311405.1	oqxA	96.43	1176/1176	100.0	1..1176	NZ_BIHH01000003.1 Klebsiella variicola strain TUM14028 sequence03, whole genome shotgun sequence	688505..689680	Quinolone resistance	EU370913
GCF_004311505.1	blaLEN16	100.00	861/861	100.0	1..861	NZ_BIHM01000001.1 Klebsiella variicola strain TUM14033 sequence001, whole genome shotgun sequence	640243..641103	Beta-lactam resistance	AY743416
GCF_004311505.1	fosA	93.57	420/420	100.0	1..420	NZ_BIHM01000010.1 Klebsiella variicola strain TUM14033 sequence010, whole genome shotgun sequence	24607..25026	Fosfomycin resistance	ACZD01000244
GCF_004311505.1	oqxB	97.84	3153/3153	100.0	1..3153	NZ_BIHM01000003.1 Klebsiella variicola strain TUM14033 sequence003, whole genome shotgun sequence	665203..668355	Quinolone resistance	EU370913
GCF_004311505.1	oqxA	96.34	1176/1176	100.0	1..1176	NZ_BIHM01000003.1 Klebsiella variicola strain TUM14033 sequence003, whole genome shotgun sequence	668379..669554	Quinolone resistance	EU370913
GCF_004311545.1	blaLEN2	99.88	861/861	100.0	1..861	NZ_BIHO01000002.1 Klebsiella variicola strain TUM14035 sequence02, whole genome shotgun sequence	239105..239965	Beta-lactam resistance	AY037780
GCF_004311545.1	fosA	93.81	420/420	100.0	1..420	NZ_BIHO01000010.1 Klebsiella variicola strain TUM14035 sequence10, whole genome shotgun sequence	144926..145345	Fosfomycin resistance	ACZD01000244
GCF_004311545.1	oqxB	97.68	3153/3153	100.0	1..3153	NZ_BIHO01000003.1 Klebsiella variicola strain TUM14035 sequence03, whole genome shotgun sequence	32093..35245	Quinolone resistance	EU370913
GCF_004311545.1	oqxA	95.83	1176/1176	100.0	1..1176	NZ_BIHO01000003.1 Klebsiella variicola strain TUM14035 sequence03, whole genome shotgun sequence	30894..32069	Quinolone resistance	EU370913
GCF_004311585.1	blaLEN13	100.00	789/789	100.0	1..789	NZ_BIHQ01000006.1 Klebsiella variicola strain TUM14037 sequence006, whole genome shotgun sequence	65848..66636	Beta-lactam resistance	AJ635403
GCF_004311585.1	fosA	93.33	420/420	100.0	1..420	NZ_BIHQ01000012.1 Klebsiella variicola strain TUM14037 sequence012, whole genome shotgun sequence	24910..25329	Fosfomycin resistance	ACWO01000079
GCF_004311585.1	oqxB	97.65	3153/3153	100.0	1..3153	NZ_BIHQ01000003.1 Klebsiella variicola strain TUM14037 sequence003, whole genome shotgun sequence	398602..401754	Quinolone resistance	EU370913
GCF_004311585.1	oqxA	96.26	1176/1176	100.0	1..1176	NZ_BIHQ01000003.1 Klebsiella variicola strain TUM14037 sequence003, whole genome shotgun sequence	401778..402953	Quinolone resistance	EU370913
GCF_004312005.1	blaLEN13	100.00	789/789	100.0	1..789	NZ_BIIL01000004.1 Klebsiella variicola strain TUM14058 sequence004, whole genome shotgun sequence	242449..243237	Beta-lactam resistance	AJ635403
GCF_004312005.1	fosA	94.29	420/420	100.0	1..420	NZ_BIIL01000011.1 Klebsiella variicola strain TUM14058 sequence011, whole genome shotgun sequence	143229..143648	Fosfomycin resistance	ACZD01000244
GCF_004312005.1	oqxB	97.84	3153/3153	100.0	1..3153	NZ_BIIL01000003.1 Klebsiella variicola strain TUM14058 sequence003, whole genome shotgun sequence	5133..8285	Quinolone resistance	EU370913
GCF_004312005.1	oqxA	96.60	1176/1176	100.0	1..1176	NZ_BIIL01000003.1 Klebsiella variicola strain TUM14058 sequence003, whole genome shotgun sequence	3934..5109	Quinolone resistance	EU370913
GCF_004312385.1	blaLEN7	100.00	789/789	100.0	1..789	NZ_BIJE01000001.1 Klebsiella variicola strain TUM14077 sequence01, whole genome shotgun sequence	241909..242697	Beta-lactam resistance	AJ635425
GCF_004312385.1	fosA	94.05	420/420	100.0	1..420	NZ_BIJE01000012.1 Klebsiella variicola strain TUM14077 sequence12, whole genome shotgun sequence	24764..25183	Fosfomycin resistance	ACZD01000244
GCF_004312385.1	oqxB	97.81	3153/3153	100.0	1..3153	NZ_BIJE01000003.1 Klebsiella variicola strain TUM14077 sequence03, whole genome shotgun sequence	374739..377891	Quinolone resistance	EU370913
GCF_004312385.1	oqxA	96.43	1176/1176	100.0	1..1176	NZ_BIJE01000003.1 Klebsiella variicola strain TUM14077 sequence03, whole genome shotgun sequence	377915..379090	Quinolone resistance	EU370913
GCF_004312405.1	blaLEN12	99.87	789/789	100.0	1..789	NZ_BIJF01000001.1 Klebsiella variicola strain TUM14078 sequence01, whole genome shotgun sequence	1036501..1037289	Beta-lactam resistance	AJ635406
GCF_004312405.1	fosA	94.29	420/420	100.0	1..420	NZ_BIJF01000022.1 Klebsiella variicola strain TUM14078 sequence22, whole genome shotgun sequence	16113..16532	Fosfomycin resistance	ACZD01000244
GCF_004312405.1	oqxB	97.78	3153/3153	100.0	1..3153	NZ_BIJF01000002.1 Klebsiella variicola strain TUM14078 sequence02, whole genome shotgun sequence	70773..73925	Quinolone resistance	EU370913
GCF_004312405.1	oqxA	96.17	1176/1176	100.0	1..1176	NZ_BIJF01000002.1 Klebsiella variicola strain TUM14078 sequence02, whole genome shotgun sequence	69574..70749	Quinolone resistance	EU370913
GCF_004312425.1	blaLEN16	99.65	861/861	100.0	1..861	NZ_BIJG01000002.1 Klebsiella variicola strain TUM14079 sequence02, whole genome shotgun sequence	417537..418397	Beta-lactam resistance	AY743416
GCF_004312425.1	fosA	93.33	420/420	100.0	1..420	NZ_BIJG01000011.1 Klebsiella variicola strain TUM14079 sequence11, whole genome shotgun sequence	139857..140276	Fosfomycin resistance	ACZD01000244
GCF_004312425.1	oqxB	97.59	3153/3153	100.0	1..3153	NZ_BIJG01000006.1 Klebsiella variicola strain TUM14079 sequence06, whole genome shotgun sequence	329374..332526	Quinolone resistance	EU370913
GCF_004312425.1	oqxA	96.09	1176/1176	100.0	1..1176	NZ_BIJG01000006.1 Klebsiella variicola strain TUM14079 sequence06, whole genome shotgun sequence	332550..333725	Quinolone resistance	EU370913
GCF_004312545.1	blaLEN24	99.65	861/861	100.0	1..861	NZ_BIJM01000001.1 Klebsiella variicola strain TUM14085 sequence01, whole genome shotgun sequence	1427184..1428044	Beta-lactam resistance	AM850914
GCF_004312545.1	fosA	93.33	420/420	100.0	1..420	NZ_BIJM01000004.1 Klebsiella variicola strain TUM14085 sequence04, whole genome shotgun sequence	372854..373273	Fosfomycin resistance	ACZD01000244
GCF_004312545.1	oqxB	97.65	3153/3153	9996828417380270	1..3153	NZ_BIJM01000003.1 Klebsiella variicola strain TUM14085 sequence03, whole genome shotgun sequence	32515..35666	Quinolone resistance	EU370913
GCF_004312545.1	oqxA	96.43	1176/1176	100.0	1..1176	NZ_BIJM01000003.1 Klebsiella variicola strain TUM14085 sequence03, whole genome shotgun sequence	31316..32491	Quinolone resistance	EU370913
GCF_004312565.1	blaLEN16	100.00	861/861	100.0	1..861	NZ_BIJN01000001.1 Klebsiella variicola strain TUM14086 sequence001, whole genome shotgun sequence	982584..983444	Beta-lactam resistance	AY743416
GCF_004312565.1	fosA	93.10	420/420	100.0	1..420	NZ_BIJN01000010.1 Klebsiella variicola strain TUM14086 sequence010, whole genome shotgun sequence	151977..152396	Fosfomycin resistance	ACZD01000244
GCF_004312565.1	oqxB	97.75	3153/3153	100.0	1..3153	NZ_BIJN01000002.1 Klebsiella variicola strain TUM14086 sequence002, whole genome shotgun sequence	12404..15556	Quinolone resistance	EU370913
GCF_004312565.1	oqxA	96.26	1176/1176	100.0	1..1176	NZ_BIJN01000002.1 Klebsiella variicola strain TUM14086 sequence002, whole genome shotgun sequence	11205..12380	Quinolone resistance	EU370913
GCF_004312745.1	blaLEN13	99.75	789/789	100.0	1..789	NZ_BIJW01000002.1 Klebsiella variicola strain TUM14095 sequence002, whole genome shotgun sequence	626236..627024	Beta-lactam resistance	AJ635403
GCF_004312745.1	fosA	93.33	420/420	100.0	1..420	NZ_BIJW01000005.1 Klebsiella variicola strain TUM14095 sequence005, whole genome shotgun sequence	15975..16394	Fosfomycin resistance	ACZD01000244
GCF_004312745.1	oqxB	97.75	3153/3153	100.0	1..3153	NZ_BIJW01000003.1 Klebsiella variicola strain TUM14095 sequence003, whole genome shotgun sequence	394300..397452	Quinolone resistance	EU370913
GCF_004312745.1	oqxA	96.17	1176/1176	100.0	1..1176	NZ_BIJW01000003.1 Klebsiella variicola strain TUM14095 sequence003, whole genome shotgun sequence	397476..398651	Quinolone resistance	EU370913
GCF_004312765.1	blaLEN19	99.65	861/861	100.0	1..861	NZ_BIJX01000004.1 Klebsiella variicola strain TUM14096 sequence04, whole genome shotgun sequence	390792..391652	Beta-lactam resistance	AM850909
GCF_004312765.1	blaLEN16	99.65	861/861	100.0	1..861	NZ_BIJX01000004.1 Klebsiella variicola strain TUM14096 sequence04, whole genome shotgun sequence	390792..391652	Beta-lactam resistance	AY743416
GCF_004312765.1	fosA	93.33	420/420	100.0	1..420	NZ_BIJX01000010.1 Klebsiella variicola strain TUM14096 sequence10, whole genome shotgun sequence	24922..25341	Fosfomycin resistance	ACWO01000079
GCF_004312765.1	oqxB	97.75	3153/3153	100.0	1..3153	NZ_BIJX01000003.1 Klebsiella variicola strain TUM14096 sequence03, whole genome shotgun sequence	629060..632212	Quinolone resistance	EU370913
GCF_004312765.1	oqxA	96.51	1176/1176	100.0	1..1176	NZ_BIJX01000003.1 Klebsiella variicola strain TUM14096 sequence03, whole genome shotgun sequence	632236..633411	Quinolone resistance	EU370913
GCF_004312865.1	blaLEN7	99.75	789/789	100.0	1..789	NZ_BIKC01000019.1 Klebsiella variicola strain TUM14103 sequence019, whole genome shotgun sequence	13426..14214	Beta-lactam resistance	AJ635425
GCF_004312865.1	fosA	93.57	420/420	100.0	1..420	NZ_BIKC01000016.1 Klebsiella variicola strain TUM14103 sequence016, whole genome shotgun sequence	16117..16536	Fosfomycin resistance	ACZD01000244
GCF_004312865.1	oqxB	97.88	3153/3153	100.0	1..3153	NZ_BIKC01000004.1 Klebsiella variicola strain TUM14103 sequence004, whole genome shotgun sequence	240623..243775	Quinolone resistance	EU370913
GCF_004312865.1	oqxA	96.00	1176/1176	100.0	1..1176	NZ_BIKC01000004.1 Klebsiella variicola strain TUM14103 sequence004, whole genome shotgun sequence	243799..244974	Quinolone resistance	EU370913
GCF_004312985.1	blaLEN16	99.88	861/861	100.0	1..861	NZ_BIKI01000001.1 Klebsiella variicola strain TUM14109 sequence01, whole genome shotgun sequence	1050799..1051659	Beta-lactam resistance	AY743416
GCF_004312985.1	fosA	93.57	420/420	100.0	1..420	NZ_BIKI01000009.1 Klebsiella variicola strain TUM14109 sequence09, whole genome shotgun sequence	148817..149236	Fosfomycin resistance	ACZD01000244
GCF_004312985.1	oqxB	97.78	3153/3153	100.0	1..3153	NZ_BIKI01000004.1 Klebsiella variicola strain TUM14109 sequence04, whole genome shotgun sequence	386471..389623	Quinolone resistance	EU370913
GCF_004312985.1	oqxA	96.34	1174/1176	9982993197278910	1..1174	NZ_BIKI01000004.1 Klebsiella variicola strain TUM14109 sequence04, whole genome shotgun sequence	389649..390822	Quinolone resistance	EU370913
GCF_004313105.1	blaLEN9	99.87	789/789	100.0	1..789	NZ_BIKO01000003.1 Klebsiella variicola strain TUM14115 sequence03, whole genome shotgun sequence	394777..395565	Beta-lactam resistance	AJ635405
GCF_004313105.1	fosA	93.81	420/420	100.0	1..420	NZ_BIKO01000012.1 Klebsiella variicola strain TUM14115 sequence12, whole genome shotgun sequence	146840..147259	Fosfomycin resistance	ACZD01000244
GCF_004313105.1	oqxB	97.75	3153/3153	100.0	1..3153	NZ_BIKO01000002.1 Klebsiella variicola strain TUM14115 sequence02, whole genome shotgun sequence	704410..707562	Quinolone resistance	EU370913
GCF_004313105.1	oqxA	96.43	1176/1176	100.0	1..1176	NZ_BIKO01000002.1 Klebsiella variicola strain TUM14115 sequence02, whole genome shotgun sequence	707586..708761	Quinolone resistance	EU370913
GCF_004313485.1	blaLEN13	99.87	789/789	100.0	1..789	NZ_BILH01000001.1 Klebsiella variicola strain TUM14134 sequence01, whole genome shotgun sequence	1250936..1251724	Beta-lactam resistance	AJ635403
GCF_004313485.1	fosA	93.81	420/420	100.0	1..420	NZ_BILH01000005.1 Klebsiella variicola strain TUM14134 sequence05, whole genome shotgun sequence	348730..349149	Fosfomycin resistance	ACZD01000244
GCF_004313485.1	oqxB	97.81	3153/3153	100.0	1..3153	NZ_BILH01000002.1 Klebsiella variicola strain TUM14134 sequence02, whole genome shotgun sequence	32093..35245	Quinolone resistance	EU370913
GCF_004313485.1	oqxA	95.49	1176/1176	100.0	1..1176	NZ_BILH01000002.1 Klebsiella variicola strain TUM14134 sequence02, whole genome shotgun sequence	30894..32069	Quinolone resistance	EU370913
GCF_004313525.1	blaLEN19	99.77	861/861	100.0	1..861	NZ_BILJ01000001.1 Klebsiella variicola strain TUM14136 sequence01, whole genome shotgun sequence	586537..587397	Beta-lactam resistance	AM850909
GCF_004313525.1	blaLEN16	99.77	861/861	100.0	1..861	NZ_BILJ01000001.1 Klebsiella variicola strain TUM14136 sequence01, whole genome shotgun sequence	586537..587397	Beta-lactam resistance	AY743416
GCF_004313525.1	fosA	93.57	420/420	100.0	1..420	NZ_BILJ01000010.1 Klebsiella variicola strain TUM14136 sequence10, whole genome shotgun sequence	144889..145308	Fosfomycin resistance	ACZD01000244
GCF_004313525.1	oqxB	97.78	3153/3153	100.0	1..3153	NZ_BILJ01000003.1 Klebsiella variicola strain TUM14136 sequence03, whole genome shotgun sequence	410202..413354	Quinolone resistance	EU370913
GCF_004313525.1	oqxA	96.94	1176/1176	100.0	1..1176	NZ_BILJ01000003.1 Klebsiella variicola strain TUM14136 sequence03, whole genome shotgun sequence	413378..414553	Quinolone resistance	EU370913
GCF_004313525.1	sul4	100.00	863/863	100.0	1..863	NZ_BILJ01000019.1 Klebsiella variicola strain TUM14136 sequence19, whole genome shotgun sequence	10966..11828	Warning: gene is missing from Notes file. Please inform curator.	MG649393
GCF_004313525.1	tet(S)	99.95	1926/1926	100.0	1..1926	NZ_BILJ01000019.1 Klebsiella variicola strain TUM14136 sequence19, whole genome shotgun sequence	13313..15238	Tetracycline resistance	L09756
GCF_004313525.1	tet(A)	100.00	1200/1200	100.0	1..1200	NZ_BILJ01000019.1 Klebsiella variicola strain TUM14136 sequence19, whole genome shotgun sequence	1576..2775	Tetracycline resistance	AJ517790
GCF_004801715.1	blaLEN19	99.77	861/861	100.0	1..861	NZ_SSTO01000005.1 Klebsiella variicola strain NM43_TS4-1 NODE_5_length_418262_cov_1127.32, whole genome shotgun sequence	392670..393530	Beta-lactam resistance	AM850909
GCF_004801715.1	blaLEN16	99.77	861/861	100.0	1..861	NZ_SSTO01000005.1 Klebsiella variicola strain NM43_TS4-1 NODE_5_length_418262_cov_1127.32, whole genome shotgun sequence	392670..393530	Beta-lactam resistance	AY743416
GCF_004801715.1	fosA	93.57	420/420	100.0	1..420	NZ_SSTO01000006.1 Klebsiella variicola strain NM43_TS4-1 NODE_6_length_373374_cov_1350.39, whole genome shotgun sequence	348424..348843	Fosfomycin resistance	ACZD01000244
GCF_004801715.1	oqxB	97.75	3153/3153	100.0	1..3153	NZ_SSTO01000019.1 Klebsiella variicola strain NM43_TS4-1 NODE_19_length_109839_cov_1212.32, whole genome shotgun sequence	52333..55485	Quinolone resistance	EU370913
GCF_004801715.1	oqxA	96.43	1176/1176	100.0	1..1176	NZ_SSTO01000019.1 Klebsiella variicola strain NM43_TS4-1 NODE_19_length_109839_cov_1212.32, whole genome shotgun sequence	51134..52309	Quinolone resistance	EU370913
GCF_005217765.1	aadA1	100.00	789/789	100.0	1..789	NZ_SZND01000014.1 Klebsiella variicola strain ST681, whole genome shotgun sequence	40095..40883	Aminoglycoside resistance	JQ480156
GCF_005217765.1	aph(6)-Id	100.00	837/837	100.0	1..837	NZ_SZND01000048.1 Klebsiella variicola strain ST681, whole genome shotgun sequence	2530..3366	Aminoglycoside resistance Alternate name; aph(6)-Id	M28829
GCF_005217765.1	aph(3'')-Ib	100.00	804/804	100.0	1..804	NZ_SZND01000048.1 Klebsiella variicola strain ST681, whole genome shotgun sequence	3366..4169	Aminoglycoside resistance Alternate name; aph(3'')-Ib	AF321551
GCF_005217765.1	aac(3)-IIa	99.77	861/861	100.0	1..861	NZ_SZND01000062.1 Klebsiella variicola strain ST681, whole genome shotgun sequence	44..904	Aminoglycoside resistance	X51534
GCF_005217765.1	aac(6')-Ib-cr	100.00	600/600	100.0	1..600	NZ_SZND01000065.1 Klebsiella variicola strain ST681, whole genome shotgun sequence	1541..2140	Fluoroquinolone and aminoglycoside resistance	DQ303918
GCF_005217765.1	blaLEN2	99.77	861/861	100.0	1..861	NZ_SZND01000001.1 Klebsiella variicola strain ST681, whole genome shotgun sequence	189122..189982	Beta-lactam resistance	AY037780
GCF_005217765.1	blaCTX-M-15	100.00	876/876	100.0	1..876	NZ_SZND01000037.1 Klebsiella variicola strain ST681, whole genome shotgun sequence	2638..3513	Beta-lactam resistance Alternate name; UOE-1	AY044436
GCF_005217765.1	blaKPC-2	100.00	882/882	100.0	1..882	NZ_SZND01000039.1 Klebsiella variicola strain ST681, whole genome shotgun sequence	8403..9284	Beta-lactam resistance	AY034847
GCF_005217765.1	blaTEM-1B	100.00	861/861	100.0	1..861	NZ_SZND01000048.1 Klebsiella variicola strain ST681, whole genome shotgun sequence	949..1809	Beta-lactam resistance Alternate name; RblaTEM-1	AY458016
GCF_005217765.1	blaOXA-1	100.00	831/831	100.0	1..831	NZ_SZND01000065.1 Klebsiella variicola strain ST681, whole genome shotgun sequence	580..1410	Beta-lactam resistance	HQ170510
GCF_005217765.1	fosA	94.05	420/420	100.0	1..420	NZ_SZND01000005.1 Klebsiella variicola strain ST681, whole genome shotgun sequence	15880..16299	Fosfomycin resistance	ACZD01000244
GCF_005217765.1	oqxB	97.78	3153/3153	100.0	1..3153	NZ_SZND01000004.1 Klebsiella variicola strain ST681, whole genome shotgun sequence	5062..8214	Quinolone resistance	EU370913
GCF_005217765.1	oqxA	96.09	1176/1176	100.0	1..1176	NZ_SZND01000004.1 Klebsiella variicola strain ST681, whole genome shotgun sequence	3863..5038	Quinolone resistance	EU370913
GCF_005217765.1	qnrB1	100.00	645/645	100.0	1..645	NZ_SZND01000055.1 Klebsiella variicola strain ST681, whole genome shotgun sequence	821..1465	Quinolone resistance	DQ351241
GCF_005217765.1	aac(6')-Ib-cr	100.00	600/600	100.0	1..600	NZ_SZND01000065.1 Klebsiella variicola strain ST681, whole genome shotgun sequence	1541..2140	Fluoroquinolone and aminoglycoside resistance	DQ303918
GCF_005217765.1	sul2	100.00	816/816	100.0	1..816	NZ_SZND01000048.1 Klebsiella variicola strain ST681, whole genome shotgun sequence	4230..5045	Sulphonamide resistance	AY034138
GCF_005217765.1	tet(A)	94.92	1200/1200	100.0	1..1200	NZ_SZND01000059.1 Klebsiella variicola strain ST681, whole genome shotgun sequence	992..2191	Tetracycline resistance	AJ517790
GCF_005217765.1	dfrA14	100.00	474/474	100.0	1..474	NZ_SZND01000053.1 Klebsiella variicola strain ST681, whole genome shotgun sequence	1652..2125	Trimethoprim resistance	KF921535
GCF_005504135.1	aac(3)-IId	99.88	861/861	100.0	1..861	NZ_RXMC01000027.1 Klebsiella variicola strain 20118 20118-contig_27, whole genome shotgun sequence	189..1049	Aminoglycoside resistance	EU022314
GCF_005504135.1	aph(6)-Id	99.88	837/837	100.0	1..837	NZ_RXMC01000029.1 Klebsiella variicola strain 20118 20118-contig_29, whole genome shotgun sequence	15521..16357	Aminoglycoside resistance Alternate name; aph(6)-Id	M28829
GCF_005504135.1	aph(3'')-Ib	99.88	803/804	9987562189054720	2..804	NZ_RXMC01000029.1 Klebsiella variicola strain 20118 20118-contig_29, whole genome shotgun sequence	14719..15521	Aminoglycoside resistance Alternate name; aph(3'')-Ib	AF024602
GCF_005504135.1	aph(3'')-Ib	99.75	804/804	100.0	1..804	NZ_RXMC01000029.1 Klebsiella variicola strain 20118 20118-contig_29, whole genome shotgun sequence	14718..15521	Aminoglycoside resistance Alternate name; aph(3'')-Ib	AF321551
GCF_005504135.1	aph(3'')-Ib	99.75	804/804	100.0	1..804	NZ_RXMC01000029.1 Klebsiella variicola strain 20118 20118-contig_29, whole genome shotgun sequence	14718..15521	Aminoglycoside resistance Alternate name; aph(3'')-Ib	AF313472
GCF_005504135.1	aph(3'')-Ib	99.75	804/804	100.0	1..804	NZ_RXMC01000029.1 Klebsiella variicola strain 20118 20118-contig_29, whole genome shotgun sequence	14718..15521	Aminoglycoside resistance Alternate name; aph(3'')-Ib	AF321550
GCF_005504135.1	blaLEN22	100.00	861/861	100.0	1..861	NZ_RXMC01000014.1 Klebsiella variicola strain 20118 20118-contig_14, whole genome shotgun sequence	404248..405108	Beta-lactam resistance	AM850912
GCF_005504135.1	blaTEM-1B	100.00	861/861	100.0	1..861	NZ_RXMC01000027.1 Klebsiella variicola strain 20118 20118-contig_27, whole genome shotgun sequence	6021..6881	Beta-lactam resistance Alternate name; RblaTEM-1	AY458016
GCF_005504135.1	blaSFO-1	100.00	888/888	100.0	1..888	NZ_RXMC01000029.1 Klebsiella variicola strain 20118 20118-contig_29, whole genome shotgun sequence	8293..9180	Beta-lactam resistance	AB003148
GCF_005504135.1	blaIMP-4	100.00	741/741	100.0	1..741	NZ_RXMC01000045.1 Klebsiella variicola strain 20118 20118-contig_45, whole genome shotgun sequence	2634..3374	Beta-lactam resistance	AF244145
GCF_005504135.1	blaOXA-1	100.00	831/831	100.0	1..831	NZ_RXMC01000054.1 Klebsiella variicola strain 20118 20118-contig_54, whole genome shotgun sequence	608..1438	Beta-lactam resistance	HQ170510
GCF_005504135.1	fosA	93.81	420/420	100.0	1..420	NZ_RXMC01000010.1 Klebsiella variicola strain 20118 20118-contig_10, whole genome shotgun sequence	15850..16269	Fosfomycin resistance	ACZD01000244
GCF_005504135.1	mph(A)	100.00	906/906	100.0	1..906	NZ_RXMC01000051.1 Klebsiella variicola strain 20118 20118-contig_51, whole genome shotgun sequence	90..995	Macrolide resistance	D16251
GCF_005504135.1	catB3	100.0	470/633	7424960505529220	1..470	NZ_RXMC01000054.1 Klebsiella variicola strain 20118 20118-contig_54, whole genome shotgun sequence	1..470	Phenicol resistance	U13880
GCF_005504135.1	catB3	100.0	184/633	2.90679e+16	450..633	NZ_RXMC01000063.1 Klebsiella variicola strain 20118 20118-contig_63, whole genome shotgun sequence	6636..6819	Phenicol resistance	U13880
GCF_005504135.1	oqxB	97.78	3153/3153	100.0	1..3153	NZ_RXMC01000016.1 Klebsiella variicola strain 20118 20118-contig_16, whole genome shotgun sequence	421050..424202	Quinolone resistance	EU370913
GCF_005504135.1	oqxA	96.94	1176/1176	100.0	1..1176	NZ_RXMC01000016.1 Klebsiella variicola strain 20118 20118-contig_16, whole genome shotgun sequence	424226..425401	Quinolone resistance	EU370913
GCF_005504135.1	qnrS1	100.00	657/657	100.0	1..657	NZ_RXMC01000007.1 Klebsiella variicola strain 20118 20118-contig_7, whole genome shotgun sequence	1048..1704	Quinolone resistance	AB187515
GCF_005504135.1	ARR-3	100.00	453/453	100.0	1..453	NZ_RXMC01000063.1 Klebsiella variicola strain 20118 20118-contig_63, whole genome shotgun sequence	6099..6551	Rifampicin resistance	JF806499
GCF_005504135.1	sul1	100.00	840/840	100.0	1..840	NZ_RXMC01000063.1 Klebsiella variicola strain 20118 20118-contig_63, whole genome shotgun sequence	4696..5535	Sulphonamide resistance	U12338
GCF_005504135.1	tet(D)	100.00	1185/1185	100.0	1..1185	NZ_RXMC01000040.1 Klebsiella variicola strain 20118 20118-contig_40, whole genome shotgun sequence	720..1904	Tetracycline resistance	AF467077
GCF_005504155.1	aph(6)-Id	99.88	837/837	100.0	1..837	NZ_RXMP01000053.1 Klebsiella variicola strain 7041 07041-contig_53, whole genome shotgun sequence	21206..22042	Aminoglycoside resistance Alternate name; aph(6)-Id	M28829
GCF_005504155.1	aph(3'')-Ib	99.88	803/804	9987562189054720	2..804	NZ_RXMP01000053.1 Klebsiella variicola strain 7041 07041-contig_53, whole genome shotgun sequence	22042..22844	Aminoglycoside resistance Alternate name; aph(3'')-Ib	AF024602
GCF_005504155.1	aph(3'')-Ib	99.75	804/804	100.0	1..804	NZ_RXMP01000053.1 Klebsiella variicola strain 7041 07041-contig_53, whole genome shotgun sequence	22042..22845	Aminoglycoside resistance Alternate name; aph(3'')-Ib	AF321551
GCF_005504155.1	aph(3'')-Ib	99.75	804/804	100.0	1..804	NZ_RXMP01000053.1 Klebsiella variicola strain 7041 07041-contig_53, whole genome shotgun sequence	22042..22845	Aminoglycoside resistance Alternate name; aph(3'')-Ib	AF313472
GCF_005504155.1	aph(3'')-Ib	99.75	804/804	100.0	1..804	NZ_RXMP01000053.1 Klebsiella variicola strain 7041 07041-contig_53, whole genome shotgun sequence	22042..22845	Aminoglycoside resistance Alternate name; aph(3'')-Ib	AF321550
GCF_005504155.1	aac(3)-IId	99.88	861/861	100.0	1..861	NZ_RXMP01000060.1 Klebsiella variicola strain 7041 07041-contig_60, whole genome shotgun sequence	9762..10622	Aminoglycoside resistance	EU022314
GCF_005504155.1	aac(6')-Ib3	99.81	535/555	963963963963964	1..535	NZ_RXMP01000096.1 Klebsiella variicola strain 7041 07041-contig_96, whole genome shotgun sequence	26..560	Warning: gene is missing from Notes file. Please inform curator.	X60321
GCF_005504155.1	blaOXA-1	100.00	831/831	100.0	1..831	NZ_RXMP01000005.1 Klebsiella variicola strain 7041 07041-contig_5, whole genome shotgun sequence	656..1486	Beta-lactam resistance	HQ170510
GCF_005504155.1	blaIMP-4	100.00	741/741	100.0	1..741	NZ_RXMP01000055.1 Klebsiella variicola strain 7041 07041-contig_55, whole genome shotgun sequence	1369..2109	Beta-lactam resistance	AF244145
GCF_005504155.1	blaLEN12	99.87	789/789	100.0	1..789	NZ_RXMP01000056.1 Klebsiella variicola strain 7041 07041-contig_56, whole genome shotgun sequence	14876..15664	Beta-lactam resistance	AJ635406
GCF_005504155.1	blaTEM-1B	100.00	861/861	100.0	1..861	NZ_RXMP01000060.1 Klebsiella variicola strain 7041 07041-contig_60, whole genome shotgun sequence	3930..4790	Beta-lactam resistance Alternate name; RblaTEM-1	AY458016
GCF_005504155.1	fosA	94.29	420/420	100.0	1..420	NZ_RXMP01000022.1 Klebsiella variicola strain 7041 07041-contig_22, whole genome shotgun sequence	68776..69195	Fosfomycin resistance	ACZD01000244
GCF_005504155.1	msr(E)	100.00	1476/1476	100.0	1..1476	NZ_RXMP01000064.1 Klebsiella variicola strain 7041 07041-contig_64, whole genome shotgun sequence	2682..4157	Macrolide, Lincosamide and Streptogramin B resistance	FR751518
GCF_005504155.1	mph(E)	100.00	885/885	100.0	1..885	NZ_RXMP01000064.1 Klebsiella variicola strain 7041 07041-contig_64, whole genome shotgun sequence	1742..2626	Macrolide resistance	DQ839391
GCF_005504155.1	mph(A)	100.00	906/906	100.0	1..906	NZ_RXMP01000094.1 Klebsiella variicola strain 7041 07041-contig_94, whole genome shotgun sequence	4987..5892	Macrolide resistance	D16251
GCF_005504155.1	catB3	100.0	518/633	8183254344391780	1..518	NZ_RXMP01000005.1 Klebsiella variicola strain 7041 07041-contig_5, whole genome shotgun sequence	1..518	Phenicol resistance	U13880
GCF_005504155.1	catB3	100.0	184/633	2.90679e+16	450..633	NZ_RXMP01000064.1 Klebsiella variicola strain 7041 07041-contig_64, whole genome shotgun sequence	8295..8478	Phenicol resistance	U13880
GCF_005504155.1	oqxB	97.78	3153/3153	100.0	1..3153	NZ_RXMP01000038.1 Klebsiella variicola strain 7041 07041-contig_38, whole genome shotgun sequence	63643..66795	Quinolone resistance	EU370913
GCF_005504155.1	oqxA	96.17	1176/1176	100.0	1..1176	NZ_RXMP01000038.1 Klebsiella variicola strain 7041 07041-contig_38, whole genome shotgun sequence	66819..67994	Quinolone resistance	EU370913
GCF_005504155.1	aac(6')-Ib-cr	99.40	499/519	9614643545279380	1..499	NZ_RXMP01000096.1 Klebsiella variicola strain 7041 07041-contig_96, whole genome shotgun sequence	62..560	Fluoroquinolone and aminoglycoside resistance	EF636461
GCF_005504155.1	ARR-3	100.00	453/453	100.0	1..453	NZ_RXMP01000064.1 Klebsiella variicola strain 7041 07041-contig_64, whole genome shotgun sequence	7758..8210	Rifampicin resistance	JF806499
GCF_005504155.1	sul1	100.00	840/840	100.0	1..840	NZ_RXMP01000064.1 Klebsiella variicola strain 7041 07041-contig_64, whole genome shotgun sequence	6355..7194	Sulphonamide resistance	U12338
GCF_005504195.1	aac(3)-IV	100.00	777/777	100.0	1..777	NZ_RXMR01000051.1 Klebsiella variicola strain 4095 04095-contig_58, whole genome shotgun sequence	85..861	Warning: gene is missing from Notes file. Please inform curator.	DQ241380
GCF_005504195.1	blaLEN9	99.87	789/789	100.0	1..789	NZ_RXMR01000010.1 Klebsiella variicola strain 4095 04095-contig_10, whole genome shotgun sequence	84452..85240	Beta-lactam resistance	AJ635405
GCF_005504195.1	blaIMP-4	100.00	741/741	100.0	1..741	NZ_RXMR01000029.1 Klebsiella variicola strain 4095 04095-contig_29, whole genome shotgun sequence	41833..42573	Beta-lactam resistance	AF244145
GCF_005504195.1	fosA	94.29	420/420	100.0	1..420	NZ_RXMR01000005.1 Klebsiella variicola strain 4095 04095-contig_5, whole genome shotgun sequence	357798..358217	Fosfomycin resistance	ACZD01000244
GCF_005504195.1	oqxB	97.84	3153/3153	100.0	1..3153	NZ_RXMR01000013.1 Klebsiella variicola strain 4095 04095-contig_13, whole genome shotgun sequence	54491..57643	Quinolone resistance	EU370913
GCF_005504195.1	oqxA	96.51	1176/1176	100.0	1..1176	NZ_RXMR01000013.1 Klebsiella variicola strain 4095 04095-contig_13, whole genome shotgun sequence	53292..54467	Quinolone resistance	EU370913
GCF_005504195.1	qnrS1	100.00	657/657	100.0	1..657	NZ_RXMR01000029.1 Klebsiella variicola strain 4095 04095-contig_29, whole genome shotgun sequence	18763..19419	Quinolone resistance	AB187515
GCF_006385355.1	blaLEN13	100.00	789/789	100.0	1..789	NZ_VFLS01000001.1 Klebsiella variicola strain PF-1 NODE_1_length_1669817_cov_143.426464, whole genome shotgun sequence	1406392..1407180	Beta-lactam resistance	AJ635403
GCF_006385355.1	fosA	94.29	420/420	100.0	1..420	NZ_VFLS01000011.1 Klebsiella variicola strain PF-1 NODE_11_length_179604_cov_211.859469, whole genome shotgun sequence	24766..25185	Fosfomycin resistance	ACZD01000244
GCF_006385355.1	oqxB	97.75	3153/3153	100.0	1..3153	NZ_VFLS01000003.1 Klebsiella variicola strain PF-1 NODE_3_length_445799_cov_206.318290, whole genome shotgun sequence	410555..413707	Quinolone resistance	EU370913
GCF_006385355.1	oqxA	96.26	1176/1176	100.0	1..1176	NZ_VFLS01000003.1 Klebsiella variicola strain PF-1 NODE_3_length_445799_cov_206.318290, whole genome shotgun sequence	413731..414906	Quinolone resistance	EU370913
GCF_006385475.1	blaLEN13	100.00	789/789	100.0	1..789	NZ_VFLW01000001.1 Klebsiella variicola strain PF-5 NODE_1_length_1669817_cov_124.303430, whole genome shotgun sequence	262638..263426	Beta-lactam resistance	AJ635403
GCF_006385475.1	fosA	94.29	420/420	100.0	1..420	NZ_VFLW01000010.1 Klebsiella variicola strain PF-5 NODE_10_length_179604_cov_180.710214, whole genome shotgun sequence	24766..25185	Fosfomycin resistance	ACZD01000244
GCF_006385475.1	oqxB	97.75	3153/3153	100.0	1..3153	NZ_VFLW01000003.1 Klebsiella variicola strain PF-5 NODE_3_length_446212_cov_177.025648, whole genome shotgun sequence	32506..35658	Quinolone resistance	EU370913
GCF_006385475.1	oqxA	96.26	1176/1176	100.0	1..1176	NZ_VFLW01000003.1 Klebsiella variicola strain PF-5 NODE_3_length_446212_cov_177.025648, whole genome shotgun sequence	31307..32482	Quinolone resistance	EU370913
GCF_006789505.1	blaLEN16	100.00	861/861	100.0	1..861	NZ_VHID01000003.1 Klebsiella variicola strain F10Cl JN20DRAFT_unitig_0_quiver.3, whole genome shotgun sequence	4097447..4098307	Beta-lactam resistance	AY743416
GCF_006789505.1	fosA	94.52	420/420	100.0	1..420	NZ_VHID01000003.1 Klebsiella variicola strain F10Cl JN20DRAFT_unitig_0_quiver.3, whole genome shotgun sequence	2167853..2168272	Fosfomycin resistance	ACZD01000244
GCF_006789505.1	oqxB	97.78	3153/3153	100.0	1..3153	NZ_VHID01000003.1 Klebsiella variicola strain F10Cl JN20DRAFT_unitig_0_quiver.3, whole genome shotgun sequence	498454..501606	Quinolone resistance	EU370913
GCF_006789505.1	oqxA	96.09	1176/1176	100.0	1..1176	NZ_VHID01000003.1 Klebsiella variicola strain F10Cl JN20DRAFT_unitig_0_quiver.3, whole genome shotgun sequence	497255..498430	Quinolone resistance	EU370913
GCF_008120815.1	blaLEN10	100.00	789/789	100.0	1..789	NZ_RHFL01000017.1 Klebsiella variicola strain N041.A-12 NODE_17_length_128641_cov_19.1891, whole genome shotgun sequence	43221..44009	Beta-lactam resistance	AJ635419
GCF_008120815.1	fosA	94.05	420/420	100.0	1..420	NZ_RHFL01000030.1 Klebsiella variicola strain N041.A-12 NODE_30_length_57220_cov_26.9435, whole genome shotgun sequence	32050..32469	Fosfomycin resistance	ACZD01000244
GCF_008120815.1	oqxB	97.81	3153/3153	100.0	1..3153	NZ_RHFL01000023.1 Klebsiella variicola strain N041.A-12 NODE_23_length_89667_cov_25.6918, whole genome shotgun sequence	54482..57634	Quinolone resistance	EU370913
GCF_008120815.1	oqxA	96.51	1176/1176	100.0	1..1176	NZ_RHFL01000023.1 Klebsiella variicola strain N041.A-12 NODE_23_length_89667_cov_25.6918, whole genome shotgun sequence	57658..58833	Quinolone resistance	EU370913
GCF_008121085.1	blaLEN7	100.00	789/789	100.0	1..789	NZ_QYMI01000003.1 Klebsiella variicola strain N015.H-29 NODE_3_length_432787_cov_24.6662, whole genome shotgun sequence	401837..402625	Beta-lactam resistance	AJ635425
GCF_008121085.1	fosA	93.33	420/420	100.0	1..420	NZ_QYMI01000011.1 Klebsiella variicola strain N015.H-29 NODE_11_length_179700_cov_32.0427, whole genome shotgun sequence	24927..25346	Fosfomycin resistance	ACZD01000244
GCF_008121085.1	oqxB	97.75	3153/3153	100.0	1..3153	NZ_QYMI01000017.1 Klebsiella variicola strain N015.H-29 NODE_17_length_108658_cov_30.0411, whole genome shotgun sequence	32073..35225	Quinolone resistance	EU370913
GCF_008121085.1	oqxA	96.26	1176/1176	100.0	1..1176	NZ_QYMI01000017.1 Klebsiella variicola strain N015.H-29 NODE_17_length_108658_cov_30.0411, whole genome shotgun sequence	30874..32049	Quinolone resistance	EU370913
GCF_008123395.1	aph(6)-Id	100.00	837/837	100.0	1..837	NZ_VSSZ01000042.1 Klebsiella variicola strain UCO-495 SQ3_contig_42, whole genome shotgun sequence	4420..5256	Aminoglycoside resistance Alternate name; aph(6)-Id	M28829
GCF_008123395.1	aph(3'')-Ib	100.00	803/804	9987562189054720	2..804	NZ_VSSZ01000042.1 Klebsiella variicola strain UCO-495 SQ3_contig_42, whole genome shotgun sequence	3618..4420	Aminoglycoside resistance Alternate name; aph(3'')-Ib	AF024602
GCF_008123395.1	aph(3'')-Ib	99.88	804/804	100.0	1..804	NZ_VSSZ01000042.1 Klebsiella variicola strain UCO-495 SQ3_contig_42, whole genome shotgun sequence	3617..4420	Aminoglycoside resistance Alternate name; aph(3'')-Ib	AF321551
GCF_008123395.1	aph(3'')-Ib	99.88	804/804	100.0	1..804	NZ_VSSZ01000042.1 Klebsiella variicola strain UCO-495 SQ3_contig_42, whole genome shotgun sequence	3617..4420	Aminoglycoside resistance Alternate name; aph(3'')-Ib	AF313472
GCF_008123395.1	aph(3'')-Ib	99.88	804/804	100.0	1..804	NZ_VSSZ01000042.1 Klebsiella variicola strain UCO-495 SQ3_contig_42, whole genome shotgun sequence	3617..4420	Aminoglycoside resistance Alternate name; aph(3'')-Ib	AF321550
GCF_008123395.1	aph(3')-Ia	100.00	816/816	100.0	1..816	NZ_VSSZ01000057.1 Klebsiella variicola strain UCO-495 SQ3_contig_57, whole genome shotgun sequence	3051..3866	Aminoglycoside resistance	EU855787
GCF_008123395.1	blaSHV-12	100.00	861/861	100.0	1..861	NZ_VSSZ01000131.1 Klebsiella variicola strain UCO-495 SQ3_contig_133, whole genome shotgun sequence	92..952	Beta-lactam resistance Alternate name; SHV-5-2a	KF976405
GCF_008123395.1	blaTEM-1B	100.00	861/861	100.0	1..861	NZ_VSSZ01000030.1 Klebsiella variicola strain UCO-495 SQ3_contig_30, whole genome shotgun sequence	7888..8748	Beta-lactam resistance Alternate name; RblaTEM-1	AY458016
GCF_008123395.1	blaLEN25	100.00	861/861	100.0	1..861	NZ_VSSZ01000052.1 Klebsiella variicola strain UCO-495 SQ3_contig_52, whole genome shotgun sequence	80489..81349	Beta-lactam resistance	HQ709169
GCF_008123395.1	fosA	93.33	420/420	100.0	1..420	NZ_VSSZ01000043.1 Klebsiella variicola strain UCO-495 SQ3_contig_43, whole genome shotgun sequence	30968..31387	Fosfomycin resistance	ACWO01000079
GCF_008123395.1	oqxB	97.78	3153/3153	100.0	1..3153	NZ_VSSZ01000033.1 Klebsiella variicola strain UCO-495 SQ3_contig_33, whole genome shotgun sequence	31851..35003	Quinolone resistance	EU370913
GCF_008123395.1	oqxA	96.26	1176/1176	100.0	1..1176	NZ_VSSZ01000033.1 Klebsiella variicola strain UCO-495 SQ3_contig_33, whole genome shotgun sequence	30652..31827	Quinolone resistance	EU370913
GCF_008123395.1	tet(D)	100.00	1185/1185	100.0	1..1185	NZ_VSSZ01000074.1 Klebsiella variicola strain UCO-495 SQ3_contig_74, whole genome shotgun sequence	719..1903	Tetracycline resistance	AF467077
GCF_008123395.1	dfrA19	100.00	570/570	100.0	1..570	NZ_VSSZ01000042.1 Klebsiella variicola strain UCO-495 SQ3_contig_42, whole genome shotgun sequence	1274..1843	Warning: gene is missing from Notes file. Please inform curator.	EU855687
GCF_008364395.1	blaLEN7	100.00	789/789	100.0	1..789	NZ_VTUK01000007.1 Klebsiella variicola strain K2 NODE_1_length_913736_cov_18.6543, whole genome shotgun sequence	665456..666244	Beta-lactam resistance	AJ635425
GCF_008364395.1	fosA	93.33	420/420	100.0	1..420	NZ_VTUK01000014.1 Klebsiella variicola strain K2 NODE_12_length_179491_cov_23.9307, whole genome shotgun sequence	24836..25255	Fosfomycin resistance	ACZD01000244
GCF_008364395.1	oqxB	97.72	3153/3153	100.0	1..3153	NZ_VTUK01000017.1 Klebsiella variicola strain K2 NODE_8_length_262302_cov_20.706, whole genome shotgun sequence	32043..35195	Quinolone resistance	EU370913
GCF_008364395.1	oqxA	96.26	1176/1176	100.0	1..1176	NZ_VTUK01000017.1 Klebsiella variicola strain K2 NODE_8_length_262302_cov_20.706, whole genome shotgun sequence	30844..32019	Quinolone resistance	EU370913
GCF_008375025.1	blaLEN2	99.88	861/861	100.0	1..861	NZ_VUCX01000014.1 Klebsiella variicola strain 171J7 contig_0014, whole genome shotgun sequence	65738..66598	Beta-lactam resistance	AY037780
GCF_008375025.1	blaKPC-3	100.00	882/882	100.0	1..882	NZ_VUCX01000054.1 Klebsiella variicola strain 171J7 contig_0054, whole genome shotgun sequence	662..1543	Beta-lactam resistance	HM769262
GCF_008375025.1	fosA	94.05	420/420	100.0	1..420	NZ_VUCX01000011.1 Klebsiella variicola strain 171J7 contig_0011, whole genome shotgun sequence	24733..25152	Fosfomycin resistance	ACZD01000244
GCF_008375025.1	oqxB	97.75	3153/3153	100.0	1..3153	NZ_VUCX01000005.1 Klebsiella variicola strain 171J7 contig_0005, whole genome shotgun sequence	270049..273201	Quinolone resistance	EU370913
GCF_008375025.1	oqxA	96.51	1176/1176	100.0	1..1176	NZ_VUCX01000005.1 Klebsiella variicola strain 171J7 contig_0005, whole genome shotgun sequence	273225..274400	Quinolone resistance	EU370913
GCF_008693465.1	aph(6)-Id	100.00	837/837	100.0	1..837	NZ_CP044051.1 Klebsiella variicola strain FDAARGOS_627 plasmid unnamed2, complete sequence	175097..175933	Aminoglycoside resistance Alternate name; aph(6)-Id	M28829
GCF_008693465.1	aph(3'')-Ib	100.00	803/804	9987562189054720	2..804	NZ_CP044051.1 Klebsiella variicola strain FDAARGOS_627 plasmid unnamed2, complete sequence	174295..175097	Aminoglycoside resistance Alternate name; aph(3'')-Ib	AF024602
GCF_008693465.1	aph(3'')-Ib	99.88	804/804	100.0	1..804	NZ_CP044051.1 Klebsiella variicola strain FDAARGOS_627 plasmid unnamed2, complete sequence	174294..175097	Aminoglycoside resistance Alternate name; aph(3'')-Ib	AF321551
GCF_008693465.1	aph(3'')-Ib	99.88	804/804	100.0	1..804	NZ_CP044051.1 Klebsiella variicola strain FDAARGOS_627 plasmid unnamed2, complete sequence	174294..175097	Aminoglycoside resistance Alternate name; aph(3'')-Ib	AF313472
GCF_008693465.1	aph(3'')-Ib	99.88	804/804	100.0	1..804	NZ_CP044051.1 Klebsiella variicola strain FDAARGOS_627 plasmid unnamed2, complete sequence	174294..175097	Aminoglycoside resistance Alternate name; aph(3'')-Ib	AF321550
GCF_008693465.1	blaLEN2	99.88	861/861	100.0	1..861	NZ_CP044050.1 Klebsiella variicola strain FDAARGOS_627 chromosome, complete genome	1524356..1525216	Beta-lactam resistance	AY037780
GCF_008693465.1	fosA	94.05	420/420	100.0	1..420	NZ_CP044050.1 Klebsiella variicola strain FDAARGOS_627 chromosome, complete genome	5022632..5023051	Fosfomycin resistance	ACZD01000244
GCF_008693465.1	oqxB	97.62	3153/3153	100.0	1..3153	NZ_CP044050.1 Klebsiella variicola strain FDAARGOS_627 chromosome, complete genome	3145877..3149029	Quinolone resistance	EU370913
GCF_008693465.1	oqxA	96.43	1176/1176	100.0	1..1176	NZ_CP044050.1 Klebsiella variicola strain FDAARGOS_627 chromosome, complete genome	3144678..3145853	Quinolone resistance	EU370913
GCF_008693465.1	tet(B)	100.00	1206/1206	100.0	1..1206	NZ_CP044051.1 Klebsiella variicola strain FDAARGOS_627 plasmid unnamed2, complete sequence	68003..69208	Tetracycline resistance	AP000342
GCF_009497715.1	aac(3)-IId	99.88	861/861	100.0	1..861	NZ_CP026014.1 Klebsiella variicola strain 13450 plasmid p13450-1, complete sequence	284216..285076	Aminoglycoside resistance	EU022314
GCF_009497715.1	aph(6)-Id	100.00	831/831	100.0	1..831	NZ_CP026014.1 Klebsiella variicola strain 13450 plasmid p13450-1, complete sequence	235519..236349	Aminoglycoside resistance Alternate name; aph(6)-Id	CP000971
GCF_009497715.1	aph(3'')-Ib	99.88	804/804	100.0	1..804	NZ_CP026014.1 Klebsiella variicola strain 13450 plasmid p13450-1, complete sequence	234710..235513	Aminoglycoside resistance Alternate name; aph(3'')-Ib	AF321551
GCF_009497715.1	aadA2	100.00	792/792	100.0	1..792	NZ_CP026014.1 Klebsiella variicola strain 13450 plasmid p13450-1, complete sequence	61743..62534	Aminoglycoside resistance	JQ364967
GCF_009497715.1	armA	100.00	774/774	100.0	1..774	NZ_CP026014.1 Klebsiella variicola strain 13450 plasmid p13450-1, complete sequence	257244..258017	Aminoglycoside resistance	AY220558
GCF_009497715.1	aac(6')-Ib3	100.00	555/555	100.0	1..555	NZ_CP026014.1 Klebsiella variicola strain 13450 plasmid p13450-1, complete sequence	70046..70600	Warning: gene is missing from Notes file. Please inform curator.	X60321
GCF_009497715.1	blaSHV-12	100.00	861/861	100.0	1..861	NZ_CP026014.1 Klebsiella variicola strain 13450 plasmid p13450-1, complete sequence	228544..229404	Beta-lactam resistance Alternate name; SHV-5-2a	KF976405
GCF_009497715.1	blaIMP-4	100.00	741/741	100.0	1..741	NZ_CP026014.1 Klebsiella variicola strain 13450 plasmid p13450-1, complete sequence	250958..251698	Beta-lactam resistance	AF244145
GCF_009497715.1	blaSHV-160	99.88	861/861	100.0	1..861	NZ_CP026015.1 Klebsiella variicola strain 13450 plasmid p13450-3, complete sequence	165..1025	Beta-lactam resistance	JX121127
GCF_009497715.1	blaSHV-134	99.88	861/861	100.0	1..861	NZ_CP026015.1 Klebsiella variicola strain 13450 plasmid p13450-3, complete sequence	165..1025	Beta-lactam resistance	HM559945
GCF_009497715.1	blaSHV-66	99.88	861/861	100.0	1..861	NZ_CP026015.1 Klebsiella variicola strain 13450 plasmid p13450-3, complete sequence	165..1025	Beta-lactam resistance	DQ174306
GCF_009497715.1	blaNDM-1	100.00	813/813	100.0	1..813	NZ_CP026015.1 Klebsiella variicola strain 13450 plasmid p13450-3, complete sequence	47754..48566	Beta-lactam resistance	FN396876
GCF_009497715.1	fosA	94.05	420/420	100.0	1..420	NZ_CP026013.1 Klebsiella variicola strain 13450 chromosome, complete genome	4818642..4819061	Fosfomycin resistance	ACZD01000244
GCF_009497715.1	fosA3	100.00	417/417	100.0	1..417	NZ_CP026014.1 Klebsiella variicola strain 13450 plasmid p13450-1, complete sequence	223458..223874	Fosfomycin resistance	AB522970
GCF_009497715.1	msr(E)	100.00	1476/1476	100.0	1..1476	NZ_CP026014.1 Klebsiella variicola strain 13450 plasmid p13450-1, complete sequence	260316..261791	Macrolide, Lincosamide and Streptogramin B resistance	FR751518
GCF_009497715.1	mph(E)	100.00	885/885	100.0	1..885	NZ_CP026014.1 Klebsiella variicola strain 13450 plasmid p13450-1, complete sequence	261847..262731	Macrolide resistance	DQ839391
GCF_009497715.1	catA2	96.11	642/642	100.0	1..642	NZ_CP026014.1 Klebsiella variicola strain 13450 plasmid p13450-1, complete sequence	277519..278160	Phenicol resistance	X53796
GCF_009497715.1	oqxB	97.81	3153/3153	100.0	1..3153	NZ_CP026013.1 Klebsiella variicola strain 13450 chromosome, complete genome	1177029..1180181	Quinolone resistance	EU370913
GCF_009497715.1	oqxA	96.51	1176/1176	100.0	1..1176	NZ_CP026013.1 Klebsiella variicola strain 13450 chromosome, complete genome	1180205..1181380	Quinolone resistance	EU370913
GCF_009497715.1	qnrS1	100.00	657/657	100.0	1..657	NZ_CP026014.1 Klebsiella variicola strain 13450 plasmid p13450-1, complete sequence	244259..244915	Quinolone resistance	AB187515
GCF_009497715.1	aac(6')-Ib-cr	99.67	600/600	100.0	1..600	NZ_CP026014.1 Klebsiella variicola strain 13450 plasmid p13450-1, complete sequence	70046..70645	Fluoroquinolone and aminoglycoside resistance	DQ303918
GCF_009497715.1	ARR-3	100.00	453/453	100.0	1..453	NZ_CP026014.1 Klebsiella variicola strain 13450 plasmid p13450-1, complete sequence	69497..69949	Rifampicin resistance	JF806499
GCF_009497715.1	sul1	100.00	840/840	100.0	1..840	NZ_CP026014.1 Klebsiella variicola strain 13450 plasmid p13450-1, complete sequence	254151..254990	Sulphonamide resistance	U12338
GCF_009497715.1	sul2	100.00	816/816	100.0	1..816	NZ_CP026014.1 Klebsiella variicola strain 13450 plasmid p13450-1, complete sequence	233834..234649	Sulphonamide resistance	AY034138
GCF_009497715.1	dfrA12	100.00	498/498	100.0	1..498	NZ_CP026014.1 Klebsiella variicola strain 13450 plasmid p13450-1, complete sequence	62942..63439	Trimethoprim resistance	AM040708
GCF_009648975.1	blaLEN16	100.00	861/861	100.0	1..861	NZ_CP045783.1 Klebsiella variicola strain LEMB11 chromosome, complete genome	210815..211675	Beta-lactam resistance	AY743416
GCF_009648975.1	fosA	93.57	420/420	100.0	1..420	NZ_CP045783.1 Klebsiella variicola strain LEMB11 chromosome, complete genome	3692822..3693241	Fosfomycin resistance	ACZD01000244
GCF_009648975.1	oqxB	97.78	3153/3153	100.0	1..3153	NZ_CP045783.1 Klebsiella variicola strain LEMB11 chromosome, complete genome	1764530..1767682	Quinolone resistance	EU370913
GCF_009648975.1	oqxA	96.77	1176/1176	100.0	1..1176	NZ_CP045783.1 Klebsiella variicola strain LEMB11 chromosome, complete genome	1763331..1764506	Quinolone resistance	EU370913
GCF_009729475.1	blaLEN17	100.00	861/861	100.0	1..861	NZ_WNLK01000001.1 Klebsiella variicola strain G18-1365 NODE_1_length_801633_cov_8.68349_pilon, whole genome shotgun sequence	400506..401366	Beta-lactam resistance	EF205593
GCF_009729475.1	fosA	94.05	420/420	100.0	1..420	NZ_WNLK01000004.1 Klebsiella variicola strain G18-1365 NODE_4_length_363362_cov_9.76949_pilon, whole genome shotgun sequence	16339..16758	Fosfomycin resistance	ACZD01000244
GCF_009729475.1	oqxB	97.72	3153/3153	100.0	1..3153	NZ_WNLK01000009.1 Klebsiella variicola strain G18-1365 NODE_9_length_265185_cov_9.17113_pilon, whole genome shotgun sequence	229873..233025	Quinolone resistance	EU370913
GCF_009729475.1	oqxA	96.34	1176/1176	100.0	1..1176	NZ_WNLK01000009.1 Klebsiella variicola strain G18-1365 NODE_9_length_265185_cov_9.17113_pilon, whole genome shotgun sequence	233049..234224	Quinolone resistance	EU370913
GCF_009729495.1	blaLEN17	100.00	861/861	100.0	1..861	NZ_WNLL01000001.1 Klebsiella variicola strain G18-1376 NODE_1_length_622365_cov_8.77244_pilon, whole genome shotgun sequence	543778..544638	Beta-lactam resistance	EF205593
GCF_009729495.1	fosA	94.05	420/420	100.0	1..420	NZ_WNLL01000004.1 Klebsiella variicola strain G18-1376 NODE_4_length_363362_cov_9.95892_pilon, whole genome shotgun sequence	16339..16758	Fosfomycin resistance	ACZD01000244
GCF_009729495.1	oqxB	97.72	3153/3153	100.0	1..3153	NZ_WNLL01000008.1 Klebsiella variicola strain G18-1376 NODE_8_length_265185_cov_9.38488_pilon, whole genome shotgun sequence	229873..233025	Quinolone resistance	EU370913
GCF_009729495.1	oqxA	96.34	1176/1176	100.0	1..1176	NZ_WNLL01000008.1 Klebsiella variicola strain G18-1376 NODE_8_length_265185_cov_9.38488_pilon, whole genome shotgun sequence	233049..234224	Quinolone resistance	EU370913
GCF_009825415.1	blaLEN19	99.77	861/861	100.0	1..861	NZ_VJZH01000001.1 Klebsiella variicola strain Glu3 NODE_1_length_4318936_cov_136.070310, whole genome shotgun sequence	2024769..2025629	Beta-lactam resistance	AM850909
GCF_009825415.1	blaLEN16	99.77	861/861	100.0	1..861	NZ_VJZH01000001.1 Klebsiella variicola strain Glu3 NODE_1_length_4318936_cov_136.070310, whole genome shotgun sequence	2024769..2025629	Beta-lactam resistance	AY743416
GCF_009825415.1	fosA	93.57	420/420	100.0	1..420	NZ_VJZH01000001.1 Klebsiella variicola strain Glu3 NODE_1_length_4318936_cov_136.070310, whole genome shotgun sequence	3946910..3947329	Fosfomycin resistance	ACZD01000244
GCF_009825415.1	oqxB	97.65	3153/3153	100.0	1..3153	NZ_VJZH01000001.1 Klebsiella variicola strain Glu3 NODE_1_length_4318936_cov_136.070310, whole genome shotgun sequence	318108..321260	Quinolone resistance	EU370913
GCF_009825415.1	oqxA	96.34	1176/1176	100.0	1..1176	NZ_VJZH01000001.1 Klebsiella variicola strain Glu3 NODE_1_length_4318936_cov_136.070310, whole genome shotgun sequence	321284..322459	Quinolone resistance	EU370913
GCF_010365565.1	aac(3)-IId	99.88	861/861	100.0	1..861	NZ_CP048380.1 Klebsiella variicola strain 118 plasmid p118_A, complete sequence	238615..239475	Aminoglycoside resistance	EU022314
GCF_010365565.1	aadA2	100.00	792/792	100.0	1..792	NZ_CP048380.1 Klebsiella variicola strain 118 plasmid p118_A, complete sequence	226130..226921	Aminoglycoside resistance	JQ364967
GCF_010365565.1	aph(6)-Id	99.88	837/837	100.0	1..837	NZ_CP048381.1 Klebsiella variicola strain 118 plasmid p118_B-OXA1, complete sequence	56776..57612	Aminoglycoside resistance Alternate name; aph(6)-Id	M28829
GCF_010365565.1	aph(3'')-Ib	100.00	804/804	100.0	1..804	NZ_CP048381.1 Klebsiella variicola strain 118 plasmid p118_B-OXA1, complete sequence	55973..56776	Aminoglycoside resistance Alternate name; aph(3'')-Ib	AF321551
GCF_010365565.1	aac(6')-Ib-cr	100.00	600/600	100.0	1..600	NZ_CP048381.1 Klebsiella variicola strain 118 plasmid p118_B-OXA1, complete sequence	88772..89371	Fluoroquinolone and aminoglycoside resistance	DQ303918
GCF_010365565.1	blaLEN19	97.91	861/861	100.0	1..861	NZ_CP048379.1 Klebsiella variicola strain 118 chromosome, complete genome	2918091..2918951	Beta-lactam resistance	AM850909
GCF_010365565.1	blaLEN16	97.91	861/861	100.0	1..861	NZ_CP048379.1 Klebsiella variicola strain 118 chromosome, complete genome	2918091..2918951	Beta-lactam resistance	AY743416
GCF_010365565.1	blaKPC-3	100.00	882/882	100.0	1..882	NZ_CP048380.1 Klebsiella variicola strain 118 plasmid p118_A, complete sequence	152123..153004	Beta-lactam resistance	HM769262
GCF_010365565.1	blaTEM-1B	100.0	456/861	5.29617e+16	406..861	NZ_CP048380.1 Klebsiella variicola strain 118 plasmid p118_A, complete sequence	163699..164154	Beta-lactam resistance Alternate name; RblaTEM-1	AY458016
GCF_010365565.1	blaCTX-M-15	100.00	876/876	100.0	1..876	NZ_CP048381.1 Klebsiella variicola strain 118 plasmid p118_B-OXA1, complete sequence	62015..62890	Beta-lactam resistance Alternate name; UOE-1	AY044436
GCF_010365565.1	blaTEM-1B	100.0	861/861	100.0	1..861	NZ_CP048381.1 Klebsiella variicola strain 118 plasmid p118_B-OXA1, complete sequence	58333..59193	Beta-lactam resistance Alternate name; RblaTEM-1	AY458016
GCF_010365565.1	blaOXA-1	100.00	831/831	100.0	1..831	NZ_CP048381.1 Klebsiella variicola strain 118 plasmid p118_B-OXA1, complete sequence	89502..90332	Beta-lactam resistance	HQ170510
GCF_010365565.1	fosA	92.62	420/420	100.0	1..420	NZ_CP048379.1 Klebsiella variicola strain 118 chromosome, complete genome	4853886..4854305	Fosfomycin resistance	AFBO01000747
GCF_010365565.1	mph(A)	100.00	906/906	100.0	1..906	NZ_CP048380.1 Klebsiella variicola strain 118 plasmid p118_A, complete sequence	70..975	Macrolide resistance	D16251
GCF_010365565.1	catA2	96.11	642/642	100.0	1..642	NZ_CP048380.1 Klebsiella variicola strain 118 plasmid p118_A, complete sequence	232547..233188	Phenicol resistance	X53796
GCF_010365565.1	oqxB	97.11	3153/3153	100.0	1..3153	NZ_CP048379.1 Klebsiella variicola strain 118 chromosome, complete genome	1183568..1186720	Quinolone resistance	EU370913
GCF_010365565.1	oqxA	94.81	1176/1176	100.0	1..1176	NZ_CP048379.1 Klebsiella variicola strain 118 chromosome, complete genome	1186744..1187919	Quinolone resistance	EU370913
GCF_010365565.1	qnrB1	100.00	645/645	100.0	1..645	NZ_CP048381.1 Klebsiella variicola strain 118 plasmid p118_B-OXA1, complete sequence	75246..75890	Quinolone resistance	DQ351241
GCF_010365565.1	aac(6')-Ib-cr	100.00	600/600	100.0	1..600	NZ_CP048381.1 Klebsiella variicola strain 118 plasmid p118_B-OXA1, complete sequence	88772..89371	Fluoroquinolone and aminoglycoside resistance	DQ303918
GCF_010365565.1	sul1	100.00	840/840	100.0	1..840	NZ_CP048380.1 Klebsiella variicola strain 118 plasmid p118_A, complete sequence	227426..228265	Sulphonamide resistance	U12338
GCF_010365565.1	sul2	100.00	816/816	100.0	1..816	NZ_CP048380.1 Klebsiella variicola strain 118 plasmid p118_A, complete sequence	9452..10267	Sulphonamide resistance	AY034138
GCF_010365565.1	sul2	99.88	816/816	100.0	1..816	NZ_CP048381.1 Klebsiella variicola strain 118 plasmid p118_B-OXA1, complete sequence	55097..55912	Sulphonamide resistance	AJ830710
GCF_010365565.1	sul2	99.88	816/816	100.0	1..816	NZ_CP048381.1 Klebsiella variicola strain 118 plasmid p118_B-OXA1, complete sequence	55097..55912	Sulphonamide resistance	AJ319822
GCF_010365565.1	sul2	99.88	816/816	100.0	1..816	NZ_CP048381.1 Klebsiella variicola strain 118 plasmid p118_B-OXA1, complete sequence	55097..55912	Sulphonamide resistance	AJ830714
GCF_010365565.1	sul2	99.88	816/816	100.0	1..816	NZ_CP048381.1 Klebsiella variicola strain 118 plasmid p118_B-OXA1, complete sequence	55097..55912	Sulphonamide resistance	U57647
GCF_010365565.1	sul2	99.88	816/816	100.0	1..816	NZ_CP048381.1 Klebsiella variicola strain 118 plasmid p118_B-OXA1, complete sequence	55097..55912	Sulphonamide resistance	FJ968160
GCF_010365565.1	sul2	99.88	816/816	100.0	1..816	NZ_CP048381.1 Klebsiella variicola strain 118 plasmid p118_B-OXA1, complete sequence	55097..55912	Sulphonamide resistance	AF497970
GCF_010365565.1	sul2	99.88	816/816	100.0	1..816	NZ_CP048381.1 Klebsiella variicola strain 118 plasmid p118_B-OXA1, complete sequence	55097..55912	Sulphonamide resistance	AY232670
GCF_010365565.1	tet(D)	100.00	1185/1185	100.0	1..1185	NZ_CP048380.1 Klebsiella variicola strain 118 plasmid p118_A, complete sequence	234800..235984	Tetracycline resistance	AF467077
GCF_010365565.1	tet(A)	100.00	1200/1200	100.0	1..1200	NZ_CP048381.1 Klebsiella variicola strain 118 plasmid p118_B-OXA1, complete sequence	84118..85317	Tetracycline resistance	AJ517790
GCF_010365565.1	dfrA12	100.00	498/498	100.0	1..498	NZ_CP048380.1 Klebsiella variicola strain 118 plasmid p118_A, complete sequence	225225..225722	Trimethoprim resistance	AM040708
GCF_010365565.1	dfrA14	99.16	475/474	9957805907172990	1..474	NZ_CP048381.1 Klebsiella variicola strain 118 plasmid p118_B-OXA1, complete sequence	71496..71968	Trimethoprim resistance	KF921535
GCF_010590465.1	blaLEN9	99.62	789/789	100.0	1..789	NZ_VKTF01000024.1 Klebsiella variicola strain AS012453 AS012453_24, whole genome shotgun sequence	76247..77035	Beta-lactam resistance	AJ635405
GCF_010590465.1	fosA	93.81	420/420	100.0	1..420	NZ_VKTF01000025.1 Klebsiella variicola strain AS012453 AS012453_25, whole genome shotgun sequence	74832..75251	Fosfomycin resistance	ACZD01000244
GCF_010590465.1	oqxB	97.72	3153/3153	100.0	1..3153	NZ_VKTF01000033.1 Klebsiella variicola strain AS012453 AS012453_33, whole genome shotgun sequence	63067..66219	Quinolone resistance	EU370913
GCF_010590465.1	oqxA	96.60	1176/1176	100.0	1..1176	NZ_VKTF01000033.1 Klebsiella variicola strain AS012453 AS012453_33, whole genome shotgun sequence	66243..67418	Quinolone resistance	EU370913
GCF_010590965.1	blaLEN7	100.00	789/789	100.0	1..789	NZ_VKTV01000008.1 Klebsiella variicola strain AS012432 AS012432_8, whole genome shotgun sequence	118564..119352	Beta-lactam resistance	AJ635425
GCF_010590965.1	fosA	93.33	420/420	100.0	1..420	NZ_VKTV01000018.1 Klebsiella variicola strain AS012432 AS012432_18, whole genome shotgun sequence	27783..28202	Fosfomycin resistance	ACZD01000244
GCF_010590965.1	oqxB	97.72	3153/3153	100.0	1..3153	NZ_VKTV01000016.1 Klebsiella variicola strain AS012432 AS012432_16, whole genome shotgun sequence	31738..34890	Quinolone resistance	EU370913
GCF_010590965.1	oqxA	96.09	1176/1176	100.0	1..1176	NZ_VKTV01000016.1 Klebsiella variicola strain AS012432 AS012432_16, whole genome shotgun sequence	30539..31714	Quinolone resistance	EU370913
GCF_010592365.1	aadA1	99.49	792/792	100.0	1..792	NZ_VKUS01000051.1 Klebsiella variicola strain AS012406 AS012406_51, whole genome shotgun sequence	32617..33408	Aminoglycoside resistance	JX185132
GCF_010592365.1	aadA1	99.49	792/792	100.0	1..792	NZ_VKUS01000051.1 Klebsiella variicola strain AS012406 AS012406_51, whole genome shotgun sequence	32617..33408	Aminoglycoside resistance	JQ414041
GCF_010592365.1	blaLEN13	100.00	789/789	100.0	1..789	NZ_VKUS01000016.1 Klebsiella variicola strain AS012406 AS012406_16, whole genome shotgun sequence	3221..4009	Beta-lactam resistance	AJ635403
GCF_010592365.1	fosA	93.57	420/420	100.0	1..420	NZ_VKUS01000028.1 Klebsiella variicola strain AS012406 AS012406_28, whole genome shotgun sequence	24528..24947	Fosfomycin resistance	ACZD01000244
GCF_010592365.1	oqxB	97.68	3153/3153	100.0	1..3153	NZ_VKUS01000001.1 Klebsiella variicola strain AS012406 AS012406_1, whole genome shotgun sequence	310175..313327	Quinolone resistance	EU370913
GCF_010592365.1	oqxA	97.11	1176/1176	100.0	1..1176	NZ_VKUS01000001.1 Klebsiella variicola strain AS012406 AS012406_1, whole genome shotgun sequence	313351..314526	Quinolone resistance	EU370913
GCF_010592365.1	sul1	100.00	840/840	100.0	1..840	NZ_VKUS01000051.1 Klebsiella variicola strain AS012406 AS012406_51, whole genome shotgun sequence	33913..34752	Sulphonamide resistance	U12338
GCF_010598215.1	blaLEN7	100.00	789/789	100.0	1..789	NZ_WFGU01000006.1 Klebsiella variicola strain AS012294 AS012294_6, whole genome shotgun sequence	172239..173027	Beta-lactam resistance	AJ635425
GCF_010598215.1	fosA	94.05	420/420	100.0	1..420	NZ_WFGU01000048.1 Klebsiella variicola strain AS012294 AS012294_48, whole genome shotgun sequence	18844..19263	Fosfomycin resistance	ACZD01000244
GCF_010598215.1	oqxB	97.81	3153/3153	100.0	1..3153	NZ_WFGU01000023.1 Klebsiella variicola strain AS012294 AS012294_23, whole genome shotgun sequence	41184..44336	Quinolone resistance	EU370913
GCF_010598215.1	oqxA	96.43	1176/1176	100.0	1..1176	NZ_WFGU01000023.1 Klebsiella variicola strain AS012294 AS012294_23, whole genome shotgun sequence	44360..45535	Quinolone resistance	EU370913
GCF_010598255.1	blaLEN12	99.87	789/789	100.0	1..789	NZ_VKXX01000008.1 Klebsiella variicola strain AS012291 AS012291_8, whole genome shotgun sequence	44094..44882	Beta-lactam resistance	AJ635406
GCF_010598255.1	fosA	93.57	420/420	100.0	1..420	NZ_VKXX01000049.1 Klebsiella variicola strain AS012291 AS012291_49, whole genome shotgun sequence	23320..23739	Fosfomycin resistance	ACZD01000244
GCF_010598255.1	oqxB	97.72	3153/3153	100.0	1..3153	NZ_VKXX01000031.1 Klebsiella variicola strain AS012291 AS012291_31, whole genome shotgun sequence	7261..10413	Quinolone resistance	EU370913
GCF_010598255.1	oqxA	96.34	1176/1176	100.0	1..1176	NZ_VKXX01000031.1 Klebsiella variicola strain AS012291 AS012291_31, whole genome shotgun sequence	6062..7237	Quinolone resistance	EU370913
GCF_010602405.1	blaLEN8	99.87	789/789	100.0	1..789	NZ_VKXJ01000007.1 Klebsiella variicola strain AS012311 AS012311_7, whole genome shotgun sequence	77088..77876	Beta-lactam resistance	AJ635424
GCF_010602405.1	fosA	94.29	420/420	100.0	1..420	NZ_VKXJ01000003.1 Klebsiella variicola strain AS012311 AS012311_3, whole genome shotgun sequence	260490..260909	Fosfomycin resistance	ACZD01000244
GCF_010602405.1	oqxB	97.81	3153/3153	100.0	1..3153	NZ_VKXJ01000022.1 Klebsiella variicola strain AS012311 AS012311_22, whole genome shotgun sequence	5751..8903	Quinolone resistance	EU370913
GCF_010602405.1	oqxA	96.34	1176/1176	100.0	1..1176	NZ_VKXJ01000022.1 Klebsiella variicola strain AS012311 AS012311_22, whole genome shotgun sequence	4552..5727	Quinolone resistance	EU370913
GCF_011075275.1	blaNDM-5	100.00	813/813	100.0	1..813	NZ_JAALEX010000013.1 Klebsiella variicola strain M-20-X3 NODE_13_length_46260_cov_65.4128, whole genome shotgun sequence	30951..31763	Beta-lactam resistance	JN104597
GCF_011075275.1	blaLEN19	99.88	861/861	100.0	1..861	NZ_JAALEX010000001.1 Klebsiella variicola strain M-20-X3 NODE_1_length_1451415_cov_76.6159, whole genome shotgun sequence	943112..943972	Beta-lactam resistance	AM850909
GCF_011075275.1	blaLEN16	99.88	861/861	100.0	1..861	NZ_JAALEX010000001.1 Klebsiella variicola strain M-20-X3 NODE_1_length_1451415_cov_76.6159, whole genome shotgun sequence	943112..943972	Beta-lactam resistance	AY743416
GCF_011075275.1	fosA	94.76	420/420	100.0	1..420	NZ_JAALEX010000008.1 Klebsiella variicola strain M-20-X3 NODE_8_length_162748_cov_92.9376, whole genome shotgun sequence	146402..146821	Fosfomycin resistance	ACZD01000244
GCF_011075275.1	oqxB	97.81	3153/3153	100.0	1..3153	NZ_JAALEX010000003.1 Klebsiella variicola strain M-20-X3 NODE_3_length_683921_cov_90.912, whole genome shotgun sequence	642378..645530	Quinolone resistance	EU370913
GCF_011075275.1	oqxA	96.26	1176/1176	100.0	1..1176	NZ_JAALEX010000003.1 Klebsiella variicola strain M-20-X3 NODE_3_length_683921_cov_90.912, whole genome shotgun sequence	645554..646729	Quinolone resistance	EU370913
GCF_011075365.1	blaLEN19	99.88	861/861	100.0	1..861	NZ_JAALFA010000001.1 Klebsiella variicola strain M-20 NODE_1_length_1451415_cov_66.7789, whole genome shotgun sequence	943112..943972	Beta-lactam resistance	AM850909
GCF_011075365.1	blaLEN16	99.88	861/861	100.0	1..861	NZ_JAALFA010000001.1 Klebsiella variicola strain M-20 NODE_1_length_1451415_cov_66.7789, whole genome shotgun sequence	943112..943972	Beta-lactam resistance	AY743416
GCF_011075365.1	fosA	94.76	420/420	100.0	1..420	NZ_JAALFA010000008.1 Klebsiella variicola strain M-20 NODE_8_length_162748_cov_79.4401, whole genome shotgun sequence	146402..146821	Fosfomycin resistance	ACZD01000244
GCF_011075365.1	oqxB	97.81	3153/3153	100.0	1..3153	NZ_JAALFA010000003.1 Klebsiella variicola strain M-20 NODE_3_length_683921_cov_78.7303, whole genome shotgun sequence	642378..645530	Quinolone resistance	EU370913
GCF_011075365.1	oqxA	96.26	1176/1176	100.0	1..1176	NZ_JAALFA010000003.1 Klebsiella variicola strain M-20 NODE_3_length_683921_cov_78.7303, whole genome shotgun sequence	645554..646729	Quinolone resistance	EU370913
GCF_011394875.1	aadA1	100.00	789/789	100.0	1..789	NZ_RCHX01000027.1 Klebsiella variicola strain K5-12018 NODE_27_length_66882_cov_11.9909_ID_4529, whole genome shotgun sequence	3355..4143	Aminoglycoside resistance	JQ480156
GCF_011394875.1	blaLEN19	98.26	861/861	100.0	1..861	NZ_RCHX01000020.1 Klebsiella variicola strain K5-12018 NODE_20_length_74775_cov_7.71717_ID_4232, whole genome shotgun sequence	6814..7674	Beta-lactam resistance	AM850909
GCF_011394875.1	blaLEN16	98.26	861/861	100.0	1..861	NZ_RCHX01000020.1 Klebsiella variicola strain K5-12018 NODE_20_length_74775_cov_7.71717_ID_4232, whole genome shotgun sequence	6814..7674	Beta-lactam resistance	AY743416
GCF_011394875.1	blaCTX-M-9	100.00	876/876	100.0	1..876	NZ_RCHX01000052.1 Klebsiella variicola strain K5-12018 NODE_52_length_41748_cov_49.5955_ID_8041, whole genome shotgun sequence	32561..33436	Beta-lactam resistance	AF174129
GCF_011394875.1	blaTEM-1A	100.00	861/861	100.0	1..861	NZ_RCHX01000052.1 Klebsiella variicola strain K5-12018 NODE_52_length_41748_cov_49.5955_ID_8041, whole genome shotgun sequence	33767..34627	Beta-lactam resistance Alternate name; RblaTEM-1	HM749966
GCF_011394875.1	fosA	93.33	420/420	100.0	1..420	NZ_RCHX01000018.1 Klebsiella variicola strain K5-12018 NODE_18_length_87123_cov_10.4987_ID_3930, whole genome shotgun sequence	61944..62363	Fosfomycin resistance	ACZD01000244
GCF_011394875.1	catA1	99.70	660/660	100.0	1..660	NZ_RCHX01000151.1 Klebsiella variicola strain K5-12018 NODE_151_length_1784_cov_3782.32_ID_32613, whole genome shotgun sequence	850..1509	Phenicol resistance	V00622
GCF_011394875.1	oqxB	97.56	3152/3153	9996828417380270	1..3152	NZ_RCHX01000041.1 Klebsiella variicola strain K5-12018 NODE_41_length_52412_cov_10.0419_ID_5598, whole genome shotgun sequence	14063..17214	Quinolone resistance	EU370913
GCF_011394875.1	oqxA	96.17	1176/1176	100.0	1..1176	NZ_RCHX01000041.1 Klebsiella variicola strain K5-12018 NODE_41_length_52412_cov_10.0419_ID_5598, whole genome shotgun sequence	17238..18413	Quinolone resistance	EU370913
GCF_011784425.1	blaLEN2	99.88	861/861	100.0	1..861	NZ_CP047360.1 Klebsiella variicola strain AHKv-S01 chromosome, complete genome	2751906..2752766	Beta-lactam resistance	AY037780
GCF_011784425.1	fosA	94.05	420/420	100.0	1..420	NZ_CP047360.1 Klebsiella variicola strain AHKv-S01 chromosome, complete genome	4822336..4822755	Fosfomycin resistance	ACZD01000244
GCF_011784425.1	oqxB	97.88	3153/3153	100.0	1..3153	NZ_CP047360.1 Klebsiella variicola strain AHKv-S01 chromosome, complete genome	1160930..1164082	Quinolone resistance	EU370913
GCF_011784425.1	oqxA	96.43	1176/1176	100.0	1..1176	NZ_CP047360.1 Klebsiella variicola strain AHKv-S01 chromosome, complete genome	1164106..1165281	Quinolone resistance	EU370913
GCF_013305245.1	blaLEN20	99.77	861/861	100.0	1..861	NZ_CP054254.1 Klebsiella variicola strain FH-1 chromosome, complete genome	2792092..2792952	Beta-lactam resistance	AM850910
GCF_013305245.1	blaLEN19	99.77	861/861	100.0	1..861	NZ_CP054254.1 Klebsiella variicola strain FH-1 chromosome, complete genome	2792092..2792952	Beta-lactam resistance	AM850909
GCF_013305245.1	fosA	93.81	420/420	100.0	1..420	NZ_CP054254.1 Klebsiella variicola strain FH-1 chromosome, complete genome	4861762..4862181	Fosfomycin resistance	ACZD01000244
GCF_013305245.1	oqxB	97.72	3153/3153	100.0	1..3153	NZ_CP054254.1 Klebsiella variicola strain FH-1 chromosome, complete genome	1195181..1198333	Quinolone resistance	EU370913
GCF_013305245.1	oqxA	96.43	1176/1176	100.0	1..1176	NZ_CP054254.1 Klebsiella variicola strain FH-1 chromosome, complete genome	1198357..1199532	Quinolone resistance	EU370913
GCF_900087855.1	blaLEN26	98.26	861/861	100.0	1..861	NZ_FLLH01000004.1 Klebsiella variicola isolate KvMx2, whole genome shotgun sequence	954643..955503	Beta-lactam resistance	JQ067123
GCF_900087855.1	fosA	92.86	420/420	100.0	1..420	NZ_FLLH01000015.1 Klebsiella variicola isolate KvMx2, whole genome shotgun sequence	86132..86551	Fosfomycin resistance	AFBO01000747
GCF_900087855.1	oqxB	97.02	3153/3153	9993656834760540	1..3152	NZ_FLLH01000035.1 Klebsiella variicola isolate KvMx2, whole genome shotgun sequence	208137..211288	Quinolone resistance	EU370913
GCF_900087855.1	oqxA	96.34	1176/1176	100.0	1..1176	NZ_FLLH01000035.1 Klebsiella variicola isolate KvMx2, whole genome shotgun sequence	211312..212487	Quinolone resistance	EU370913
GCF_900406995.1	blaLEN2	99.88	861/861	100.0	1..861	NZ_OVDF01000004.1 Klebsiella variicola strain KCRI-152E isolate RDK01_152E, whole genome shotgun sequence	243150..244010	Beta-lactam resistance	AY037780
GCF_900406995.1	fosA	93.57	420/420	100.0	1..420	NZ_OVDF01000007.1 Klebsiella variicola strain KCRI-152E isolate RDK01_152E, whole genome shotgun sequence	24780..25199	Fosfomycin resistance	ACZD01000244
GCF_900406995.1	oqxB	97.81	3153/3153	100.0	1..3153	NZ_OVDF01000002.1 Klebsiella variicola strain KCRI-152E isolate RDK01_152E, whole genome shotgun sequence	727869..731021	Quinolone resistance	EU370913
GCF_900406995.1	oqxA	96.00	1176/1176	100.0	1..1176	NZ_OVDF01000002.1 Klebsiella variicola strain KCRI-152E isolate RDK01_152E, whole genome shotgun sequence	731045..732220	Quinolone resistance	EU370913
GCF_900407075.1	blaLEN10	100.00	789/789	100.0	1..789	NZ_OVDM01000016.1 Klebsiella variicola strain KCRI-198C isolate RDK04_198C, whole genome shotgun sequence	63500..64288	Beta-lactam resistance	AJ635419
GCF_900407075.1	fosA	94.05	420/420	100.0	1..420	NZ_OVDM01000011.1 Klebsiella variicola strain KCRI-198C isolate RDK04_198C, whole genome shotgun sequence	24765..25184	Fosfomycin resistance	ACZD01000244
GCF_900407075.1	oqxB	97.81	3153/3153	100.0	1..3153	NZ_OVDM01000007.1 Klebsiella variicola strain KCRI-198C isolate RDK04_198C, whole genome shotgun sequence	212560..215712	Quinolone resistance	EU370913
GCF_900407075.1	oqxA	96.51	1176/1176	100.0	1..1176	NZ_OVDM01000007.1 Klebsiella variicola strain KCRI-198C isolate RDK04_198C, whole genome shotgun sequence	215736..216911	Quinolone resistance	EU370913
GCF_900498325.1	blaLEN16	100.00	861/861	100.0	1..861	NZ_UIDW01000022.1 Klebsiella variicola isolate ID_2, whole genome shotgun sequence	20928..21788	Beta-lactam resistance	AY743416
GCF_900498325.1	fosA	94.52	420/420	100.0	1..420	NZ_UIDW01000012.1 Klebsiella variicola isolate ID_2, whole genome shotgun sequence	144093..144512	Fosfomycin resistance	ACZD01000244
GCF_900498325.1	oqxB	97.59	3153/3153	100.0	1..3153	NZ_UIDW01000002.1 Klebsiella variicola isolate ID_2, whole genome shotgun sequence	31902..35054	Quinolone resistance	EU370913
GCF_900498325.1	oqxA	96.43	1176/1176	100.0	1..1176	NZ_UIDW01000002.1 Klebsiella variicola isolate ID_2, whole genome shotgun sequence	30703..31878	Quinolone resistance	EU370913
GCF_900498375.1	blaLEN16	100.00	861/861	100.0	1..861	NZ_UIDM01000021.1 Klebsiella variicola isolate ID_8, whole genome shotgun sequence	20928..21788	Beta-lactam resistance	AY743416
GCF_900498375.1	fosA	94.52	420/420	100.0	1..420	NZ_UIDM01000012.1 Klebsiella variicola isolate ID_8, whole genome shotgun sequence	144447..144866	Fosfomycin resistance	ACZD01000244
GCF_900498375.1	oqxB	97.59	3153/3153	100.0	1..3153	NZ_UIDM01000002.1 Klebsiella variicola isolate ID_8, whole genome shotgun sequence	31902..35054	Quinolone resistance	EU370913
GCF_900498375.1	oqxA	96.43	1176/1176	100.0	1..1176	NZ_UIDM01000002.1 Klebsiella variicola isolate ID_8, whole genome shotgun sequence	30703..31878	Quinolone resistance	EU370913
GCF_900498425.1	blaLEN16	100.00	861/861	100.0	1..861	NZ_UIDI01000019.1 Klebsiella variicola isolate ID_11, whole genome shotgun sequence	68414..69274	Beta-lactam resistance	AY743416
GCF_900498425.1	fosA	94.52	420/420	100.0	1..420	NZ_UIDI01000011.1 Klebsiella variicola isolate ID_11, whole genome shotgun sequence	144616..145035	Fosfomycin resistance	ACZD01000244
GCF_900498425.1	oqxB	97.59	3153/3153	100.0	1..3153	NZ_UIDI01000003.1 Klebsiella variicola isolate ID_11, whole genome shotgun sequence	32089..35241	Quinolone resistance	EU370913
GCF_900498425.1	oqxA	96.43	1176/1176	100.0	1..1176	NZ_UIDI01000003.1 Klebsiella variicola isolate ID_11, whole genome shotgun sequence	30890..32065	Quinolone resistance	EU370913
GCF_900498495.1	blaLEN25	100.00	861/861	100.0	1..861	NZ_UIDS01000008.1 Klebsiella variicola isolate ID_24, whole genome shotgun sequence	97471..98331	Beta-lactam resistance	HQ709169
GCF_900498495.1	fosA	94.05	420/420	100.0	1..420	NZ_UIDS01000005.1 Klebsiella variicola isolate ID_24, whole genome shotgun sequence	348128..348547	Fosfomycin resistance	ACZD01000244
GCF_900498495.1	oqxB	97.75	3153/3153	100.0	1..3153	NZ_UIDS01000003.1 Klebsiella variicola isolate ID_24, whole genome shotgun sequence	32091..35243	Quinolone resistance	EU370913
GCF_900498495.1	oqxA	96.09	1176/1176	100.0	1..1176	NZ_UIDS01000003.1 Klebsiella variicola isolate ID_24, whole genome shotgun sequence	30892..32067	Quinolone resistance	EU370913
GCF_900498515.1	blaLEN16	100.00	861/861	100.0	1..861	NZ_UIDV01000025.1 Klebsiella variicola isolate ID_6, whole genome shotgun sequence	68461..69321	Beta-lactam resistance	AY743416
GCF_900498515.1	fosA	94.52	420/420	100.0	1..420	NZ_UIDV01000013.1 Klebsiella variicola isolate ID_6, whole genome shotgun sequence	144617..145036	Fosfomycin resistance	ACZD01000244
GCF_900498515.1	oqxB	97.59	3153/3153	100.0	1..3153	NZ_UIDV01000001.1 Klebsiella variicola isolate ID_6, whole genome shotgun sequence	32089..35241	Quinolone resistance	EU370913
GCF_900498515.1	oqxA	96.43	1176/1176	100.0	1..1176	NZ_UIDV01000001.1 Klebsiella variicola isolate ID_6, whole genome shotgun sequence	30890..32065	Quinolone resistance	EU370913
GCF_900498535.1	blaLEN16	100.00	861/861	100.0	1..861	NZ_UIDT01000020.1 Klebsiella variicola isolate ID_5, whole genome shotgun sequence	20928..21788	Beta-lactam resistance	AY743416
GCF_900498535.1	fosA	94.52	420/420	100.0	1..420	NZ_UIDT01000013.1 Klebsiella variicola isolate ID_5, whole genome shotgun sequence	144093..144512	Fosfomycin resistance	ACZD01000244
GCF_900498535.1	oqxB	97.59	3153/3153	100.0	1..3153	NZ_UIDT01000002.1 Klebsiella variicola isolate ID_5, whole genome shotgun sequence	31902..35054	Quinolone resistance	EU370913
GCF_900498535.1	oqxA	96.43	1176/1176	100.0	1..1176	NZ_UIDT01000002.1 Klebsiella variicola isolate ID_5, whole genome shotgun sequence	30703..31878	Quinolone resistance	EU370913
GCF_900498545.1	blaLEN9	99.87	789/789	100.0	1..789	NZ_UIDY01000011.1 Klebsiella variicola isolate ID_16, whole genome shotgun sequence	130215..131003	Beta-lactam resistance	AJ635405
GCF_900498545.1	fosA	93.57	420/420	100.0	1..420	NZ_UIDY01000014.1 Klebsiella variicola isolate ID_16, whole genome shotgun sequence	131874..132293	Fosfomycin resistance	ACZD01000244
GCF_900498545.1	oqxB	97.72	3153/3153	100.0	1..3153	NZ_UIDY01000018.1 Klebsiella variicola isolate ID_16, whole genome shotgun sequence	52484..55636	Quinolone resistance	EU370913
GCF_900498545.1	oqxA	96.09	1176/1176	100.0	1..1176	NZ_UIDY01000018.1 Klebsiella variicola isolate ID_16, whole genome shotgun sequence	51285..52460	Quinolone resistance	EU370913
GCF_900498555.1	blaLEN9	99.87	789/789	100.0	1..789	NZ_UIDU01000009.1 Klebsiella variicola isolate ID_18, whole genome shotgun sequence	68450..69238	Beta-lactam resistance	AJ635405
GCF_900498555.1	fosA	93.57	420/420	100.0	1..420	NZ_UIDU01000012.1 Klebsiella variicola isolate ID_18, whole genome shotgun sequence	132571..132990	Fosfomycin resistance	ACZD01000244
GCF_900498555.1	oqxB	97.72	3153/3153	100.0	1..3153	NZ_UIDU01000016.1 Klebsiella variicola isolate ID_18, whole genome shotgun sequence	67533..70685	Quinolone resistance	EU370913
GCF_900498555.1	oqxA	96.09	1176/1176	100.0	1..1176	NZ_UIDU01000016.1 Klebsiella variicola isolate ID_18, whole genome shotgun sequence	70709..71884	Quinolone resistance	EU370913
GCF_900498565.1	blaLEN9	99.87	789/789	100.0	1..789	NZ_UIEF01000012.1 Klebsiella variicola isolate ID_19, whole genome shotgun sequence	129784..130572	Beta-lactam resistance	AJ635405
GCF_900498565.1	fosA	93.57	420/420	100.0	1..420	NZ_UIEF01000014.1 Klebsiella variicola isolate ID_19, whole genome shotgun sequence	131874..132293	Fosfomycin resistance	ACZD01000244
GCF_900498565.1	oqxB	97.72	3153/3153	100.0	1..3153	NZ_UIEF01000017.1 Klebsiella variicola isolate ID_19, whole genome shotgun sequence	67350..70502	Quinolone resistance	EU370913
GCF_900498565.1	oqxA	96.09	1176/1176	100.0	1..1176	NZ_UIEF01000017.1 Klebsiella variicola isolate ID_19, whole genome shotgun sequence	70526..71701	Quinolone resistance	EU370913
GCF_900498755.1	blaLEN20	99.77	861/861	100.0	1..861	NZ_UIFD01000005.1 Klebsiella variicola isolate ID_49, whole genome shotgun sequence	207995..208855	Beta-lactam resistance	AM850910
GCF_900498755.1	blaLEN19	99.77	861/861	100.0	1..861	NZ_UIFD01000005.1 Klebsiella variicola isolate ID_49, whole genome shotgun sequence	207995..208855	Beta-lactam resistance	AM850909
GCF_900498755.1	fosA	94.29	420/420	100.0	1..420	NZ_UIFD01000006.1 Klebsiella variicola isolate ID_49, whole genome shotgun sequence	342789..343208	Fosfomycin resistance	ACZD01000244
GCF_900498755.1	oqxB	97.88	3153/3153	100.0	1..3153	NZ_UIFD01000004.1 Klebsiella variicola isolate ID_49, whole genome shotgun sequence	410583..413735	Quinolone resistance	EU370913
GCF_900498755.1	oqxA	96.51	1176/1176	100.0	1..1176	NZ_UIFD01000004.1 Klebsiella variicola isolate ID_49, whole genome shotgun sequence	413759..414934	Quinolone resistance	EU370913
GCF_900498825.1	blaLEN9	99.87	789/789	100.0	1..789	NZ_UIFG01000010.1 Klebsiella variicola isolate ID_43, whole genome shotgun sequence	130265..131053	Beta-lactam resistance	AJ635405
GCF_900498825.1	fosA	93.57	420/420	100.0	1..420	NZ_UIFG01000012.1 Klebsiella variicola isolate ID_43, whole genome shotgun sequence	132571..132990	Fosfomycin resistance	ACZD01000244
GCF_900498825.1	oqxB	97.72	3153/3153	100.0	1..3153	NZ_UIFG01000017.1 Klebsiella variicola isolate ID_43, whole genome shotgun sequence	67666..70818	Quinolone resistance	EU370913
GCF_900498825.1	oqxA	96.09	1176/1176	100.0	1..1176	NZ_UIFG01000017.1 Klebsiella variicola isolate ID_43, whole genome shotgun sequence	70842..72017	Quinolone resistance	EU370913
GCF_900509385.1	blaLEN17	99.88	861/861	100.0	1..861	NZ_UJZD01000002.1 Klebsiella variicola strain EuSCAPE_FR080, whole genome shotgun sequence	570592..571452	Beta-lactam resistance	EF205593
GCF_900509385.1	fosA	93.81	420/420	100.0	1..420	NZ_UJZD01000011.1 Klebsiella variicola strain EuSCAPE_FR080, whole genome shotgun sequence	146319..146738	Fosfomycin resistance	ACZD01000244
GCF_900509385.1	oqxB	97.72	3153/3153	100.0	1..3153	NZ_UJZD01000007.1 Klebsiella variicola strain EuSCAPE_FR080, whole genome shotgun sequence	220206..223358	Quinolone resistance	EU370913
GCF_900509385.1	oqxA	96.26	1176/1176	100.0	1..1176	NZ_UJZD01000007.1 Klebsiella variicola strain EuSCAPE_FR080, whole genome shotgun sequence	223382..224557	Quinolone resistance	EU370913
GCF_900509395.1	blaLEN12	99.87	789/789	100.0	1..789	NZ_UJZC01000016.1 Klebsiella variicola strain EuSCAPE_PL033, whole genome shotgun sequence	108780..109568	Beta-lactam resistance	AJ635406
GCF_900509395.1	fosA	94.05	420/420	100.0	1..420	NZ_UJZC01000004.1 Klebsiella variicola strain EuSCAPE_PL033, whole genome shotgun sequence	16108..16527	Fosfomycin resistance	ACZD01000244
GCF_900509395.1	oqxB	97.68	3153/3153	100.0	1..3153	NZ_UJZC01000010.1 Klebsiella variicola strain EuSCAPE_PL033, whole genome shotgun sequence	214400..217552	Quinolone resistance	EU370913
GCF_900509395.1	oqxA	96.77	1176/1176	100.0	1..1176	NZ_UJZC01000010.1 Klebsiella variicola strain EuSCAPE_PL033, whole genome shotgun sequence	217576..218751	Quinolone resistance	EU370913
GCF_900509415.1	blaLEN16	99.88	861/861	100.0	1..861	NZ_UJZB01000001.1 Klebsiella variicola strain EuSCAPE_EE016, whole genome shotgun sequence	972039..972899	Beta-lactam resistance	AY743416
GCF_900509415.1	fosA	94.05	420/420	100.0	1..420	NZ_UJZB01000012.1 Klebsiella variicola strain EuSCAPE_EE016, whole genome shotgun sequence	156341..156760	Fosfomycin resistance	ACZD01000244
GCF_900509415.1	oqxB	97.75	3153/3153	100.0	1..3153	NZ_UJZB01000008.1 Klebsiella variicola strain EuSCAPE_EE016, whole genome shotgun sequence	227698..230850	Quinolone resistance	EU370913
GCF_900509415.1	oqxA	96.43	1176/1176	100.0	1..1176	NZ_UJZB01000008.1 Klebsiella variicola strain EuSCAPE_EE016, whole genome shotgun sequence	230874..232049	Quinolone resistance	EU370913
GCF_900509425.1	blaLEN2	99.77	861/861	100.0	1..861	NZ_UJZA01000019.1 Klebsiella variicola strain EuSCAPE_AT005, whole genome shotgun sequence	65736..66596	Beta-lactam resistance	AY037780
GCF_900509425.1	fosA	94.29	420/420	100.0	1..420	NZ_UJZA01000004.1 Klebsiella variicola strain EuSCAPE_AT005, whole genome shotgun sequence	16109..16528	Fosfomycin resistance	ACZD01000244
GCF_900509425.1	oqxB	97.68	3153/3153	100.0	1..3153	NZ_UJZA01000007.1 Klebsiella variicola strain EuSCAPE_AT005, whole genome shotgun sequence	10082..13234	Quinolone resistance	EU370913
GCF_900509425.1	oqxA	96.34	1176/1176	100.0	1..1176	NZ_UJZA01000007.1 Klebsiella variicola strain EuSCAPE_AT005, whole genome shotgun sequence	8883..10058	Quinolone resistance	EU370913
GCF_900509445.1	aph(6)-Id	100.00	837/837	100.0	1..837	NZ_UJZF01000025.1 Klebsiella variicola strain EuSCAPE_DE040, whole genome shotgun sequence	3635..4471	Aminoglycoside resistance Alternate name; aph(6)-Id	M28829
GCF_900509445.1	aph(3'')-Ib	100.00	804/804	100.0	1..804	NZ_UJZF01000025.1 Klebsiella variicola strain EuSCAPE_DE040, whole genome shotgun sequence	2832..3635	Aminoglycoside resistance Alternate name; aph(3'')-Ib	AF321551
GCF_900509445.1	blaTEM-1B	100.00	861/861	100.0	1..861	NZ_UJZF01000028.1 Klebsiella variicola strain EuSCAPE_DE040, whole genome shotgun sequence	617..1477	Beta-lactam resistance Alternate name; RblaTEM-1	AY458016
GCF_900509445.1	blaLEN9	99.87	789/789	100.0	1..789	NZ_UJZF01000001.1 Klebsiella variicola strain EuSCAPE_DE040, whole genome shotgun sequence	1092760..1093548	Beta-lactam resistance	AJ635405
GCF_900509445.1	fosA	94.29	420/420	100.0	1..420	NZ_UJZF01000004.1 Klebsiella variicola strain EuSCAPE_DE040, whole genome shotgun sequence	24576..24995	Fosfomycin resistance	ACZD01000244
GCF_900509445.1	oqxB	97.84	3153/3153	100.0	1..3153	NZ_UJZF01000011.1 Klebsiella variicola strain EuSCAPE_DE040, whole genome shotgun sequence	83616..86768	Quinolone resistance	EU370913
GCF_900509445.1	oqxA	96.51	1176/1176	100.0	1..1176	NZ_UJZF01000011.1 Klebsiella variicola strain EuSCAPE_DE040, whole genome shotgun sequence	86792..87967	Quinolone resistance	EU370913
GCF_900509445.1	sul2	100.00	816/816	100.0	1..816	NZ_UJZF01000025.1 Klebsiella variicola strain EuSCAPE_DE040, whole genome shotgun sequence	1956..2771	Sulphonamide resistance	HQ840942
GCF_900509445.1	dfrA5	100.00	474/474	100.0	1..474	NZ_UJZF01000017.1 Klebsiella variicola strain EuSCAPE_DE040, whole genome shotgun sequence	193..666	Trimethoprim resistance	X12868
GCF_900509455.1	blaLEN24	99.54	861/861	100.0	1..861	NZ_UJZE01000005.1 Klebsiella variicola strain EuSCAPE_DE052, whole genome shotgun sequence	223656..224516	Beta-lactam resistance	AM850914
GCF_900509455.1	fosA7	91.73	423/423	100.0	1..423	NZ_UJZE01000019.1 Klebsiella variicola strain EuSCAPE_DE052, whole genome shotgun sequence	6960..7382	Fosfomycin resistance	LAPJ01000014
GCF_900509455.1	fosA	93.81	420/420	100.0	1..420	NZ_UJZE01000011.1 Klebsiella variicola strain EuSCAPE_DE052, whole genome shotgun sequence	146026..146445	Fosfomycin resistance	ACZD01000244
GCF_900509455.1	oqxB	97.75	3153/3153	100.0	1..3153	NZ_UJZE01000006.1 Klebsiella variicola strain EuSCAPE_DE052, whole genome shotgun sequence	211178..214330	Quinolone resistance	EU370913
GCF_900509455.1	oqxA	96.43	1176/1176	100.0	1..1176	NZ_UJZE01000006.1 Klebsiella variicola strain EuSCAPE_DE052, whole genome shotgun sequence	214354..215529	Quinolone resistance	EU370913
GCF_900509465.1	blaLEN19	100.00	861/861	100.0	1..861	NZ_UJZJ01000001.1 Klebsiella variicola strain EuSCAPE_DE018, whole genome shotgun sequence	335960..336820	Beta-lactam resistance	AM850909
GCF_900509465.1	fosA	93.57	420/420	100.0	1..420	NZ_UJZJ01000005.1 Klebsiella variicola strain EuSCAPE_DE018, whole genome shotgun sequence	348222..348641	Fosfomycin resistance	ACZD01000244
GCF_900509465.1	oqxB	97.78	3153/3153	100.0	1..3153	NZ_UJZJ01000008.1 Klebsiella variicola strain EuSCAPE_DE018, whole genome shotgun sequence	50482..53634	Quinolone resistance	EU370913
GCF_900509465.1	oqxA	95.32	1176/1176	100.0	1..1176	NZ_UJZJ01000008.1 Klebsiella variicola strain EuSCAPE_DE018, whole genome shotgun sequence	49283..50458	Quinolone resistance	EU370913
GCF_900509475.1	blaLEN16	100.00	861/861	100.0	1..861	NZ_UJZI01000002.1 Klebsiella variicola strain EuSCAPE_DE056, whole genome shotgun sequence	1071409..1072269	Beta-lactam resistance	AY743416
GCF_900509475.1	fosA	94.29	420/420	100.0	1..420	NZ_UJZI01000005.1 Klebsiella variicola strain EuSCAPE_DE056, whole genome shotgun sequence	348690..349109	Fosfomycin resistance	ACZD01000244
GCF_900509475.1	oqxB	97.72	3153/3153	100.0	1..3153	NZ_UJZI01000011.1 Klebsiella variicola strain EuSCAPE_DE056, whole genome shotgun sequence	47742..50894	Quinolone resistance	EU370913
GCF_900509475.1	oqxA	96.77	1176/1176	100.0	1..1176	NZ_UJZI01000011.1 Klebsiella variicola strain EuSCAPE_DE056, whole genome shotgun sequence	46543..47718	Quinolone resistance	EU370913
GCF_900509485.1	blaLEN23	99.77	861/861	100.0	1..861	NZ_UJZK01000002.1 Klebsiella variicola strain EuSCAPE_DE060, whole genome shotgun sequence	401315..402175	Beta-lactam resistance	AM850913
GCF_900509485.1	blaLEN16	99.77	861/861	100.0	1..861	NZ_UJZK01000002.1 Klebsiella variicola strain EuSCAPE_DE060, whole genome shotgun sequence	401315..402175	Beta-lactam resistance	AY743416
GCF_900509485.1	fosA	93.81	420/420	100.0	1..420	NZ_UJZK01000007.1 Klebsiella variicola strain EuSCAPE_DE060, whole genome shotgun sequence	344196..344615	Fosfomycin resistance	ACZD01000244
GCF_900509485.1	oqxB	97.56	3153/3153	100.0	1..3153	NZ_UJZK01000019.1 Klebsiella variicola strain EuSCAPE_DE060, whole genome shotgun sequence	373..3525	Quinolone resistance	EU370913
GCF_900509485.1	oqxA	96.60	1176/1176	100.0	1..1176	NZ_UJZK01000019.1 Klebsiella variicola strain EuSCAPE_DE060, whole genome shotgun sequence	3549..4724	Quinolone resistance	EU370913
GCF_900509495.1	aadA1	100.00	792/792	100.0	1..792	NZ_UJZM01000023.1 Klebsiella variicola strain EuSCAPE_DE073, whole genome shotgun sequence	3794..4585	Aminoglycoside resistance	JX185132
GCF_900509495.1	aac(6')-Ib-cr	100.00	600/600	100.0	1..600	NZ_UJZM01000023.1 Klebsiella variicola strain EuSCAPE_DE073, whole genome shotgun sequence	3125..3724	Fluoroquinolone and aminoglycoside resistance	DQ303918
GCF_900509495.1	blaKPC-2	100.00	882/882	100.0	1..882	NZ_UJZM01000023.1 Klebsiella variicola strain EuSCAPE_DE073, whole genome shotgun sequence	14936..15817	Beta-lactam resistance	AY034847
GCF_900509495.1	blaLEN17	99.88	861/861	100.0	1..861	NZ_UJZM01000002.1 Klebsiella variicola strain EuSCAPE_DE073, whole genome shotgun sequence	606175..607035	Beta-lactam resistance	EF205593
GCF_900509495.1	fosA	94.05	420/420	100.0	1..420	NZ_UJZM01000003.1 Klebsiella variicola strain EuSCAPE_DE073, whole genome shotgun sequence	361522..361941	Fosfomycin resistance	ACZD01000244
GCF_900509495.1	aac(6')-Ib-cr	100.00	600/600	100.0	1..600	NZ_UJZM01000023.1 Klebsiella variicola strain EuSCAPE_DE073, whole genome shotgun sequence	3125..3724	Fluoroquinolone and aminoglycoside resistance	DQ303918
GCF_900509495.1	oqxB	97.81	3153/3153	100.0	1..3153	NZ_UJZM01000008.1 Klebsiella variicola strain EuSCAPE_DE073, whole genome shotgun sequence	12396..15548	Quinolone resistance	EU370913
GCF_900509495.1	oqxA	96.34	1176/1176	100.0	1..1176	NZ_UJZM01000008.1 Klebsiella variicola strain EuSCAPE_DE073, whole genome shotgun sequence	11197..12372	Quinolone resistance	EU370913
GCF_900509495.1	sul1	100.00	840/840	100.0	1..840	NZ_UJZM01000023.1 Klebsiella variicola strain EuSCAPE_DE073, whole genome shotgun sequence	5050..5889	Sulphonamide resistance	U12338
GCF_900509515.1	aph(6)-Id	100.00	837/837	100.0	1..837	NZ_UJZN01000042.1 Klebsiella variicola strain EuSCAPE_IL071, whole genome shotgun sequence	951..1787	Aminoglycoside resistance Alternate name; aph(6)-Id	M28829
GCF_900509515.1	aph(3'')-Ib	100.00	803/804	9987562189054720	2..804	NZ_UJZN01000042.1 Klebsiella variicola strain EuSCAPE_IL071, whole genome shotgun sequence	1787..2589	Aminoglycoside resistance Alternate name; aph(3'')-Ib	AF024602
GCF_900509515.1	aph(3'')-Ib	99.88	804/804	100.0	1..804	NZ_UJZN01000042.1 Klebsiella variicola strain EuSCAPE_IL071, whole genome shotgun sequence	1787..2590	Aminoglycoside resistance Alternate name; aph(3'')-Ib	AF321551
GCF_900509515.1	aph(3'')-Ib	99.88	804/804	100.0	1..804	NZ_UJZN01000042.1 Klebsiella variicola strain EuSCAPE_IL071, whole genome shotgun sequence	1787..2590	Aminoglycoside resistance Alternate name; aph(3'')-Ib	AF313472
GCF_900509515.1	aph(3'')-Ib	99.88	804/804	100.0	1..804	NZ_UJZN01000042.1 Klebsiella variicola strain EuSCAPE_IL071, whole genome shotgun sequence	1787..2590	Aminoglycoside resistance Alternate name; aph(3'')-Ib	AF321550
GCF_900509515.1	blaLEN17	99.88	861/861	100.0	1..861	NZ_UJZN01000007.1 Klebsiella variicola strain EuSCAPE_IL071, whole genome shotgun sequence	68373..69233	Beta-lactam resistance	EF205593
GCF_900509515.1	fosA	93.57	420/420	100.0	1..420	NZ_UJZN01000003.1 Klebsiella variicola strain EuSCAPE_IL071, whole genome shotgun sequence	360225..360644	Fosfomycin resistance	ACZD01000244
GCF_900509515.1	oqxB	97.75	3153/3153	100.0	1..3153	NZ_UJZN01000010.1 Klebsiella variicola strain EuSCAPE_IL071, whole genome shotgun sequence	215896..219048	Quinolone resistance	EU370913
GCF_900509515.1	oqxA	96.17	1176/1176	100.0	1..1176	NZ_UJZN01000010.1 Klebsiella variicola strain EuSCAPE_IL071, whole genome shotgun sequence	219072..220247	Quinolone resistance	EU370913
GCF_900509525.1	blaLEN2	99.65	861/861	100.0	1..861	NZ_UJZR01000001.1 Klebsiella variicola strain EuSCAPE_IT191, whole genome shotgun sequence	266520..267380	Beta-lactam resistance	AY037780
GCF_900509525.1	fosA	94.29	420/420	100.0	1..420	NZ_UJZR01000009.1 Klebsiella variicola strain EuSCAPE_IT191, whole genome shotgun sequence	144471..144890	Fosfomycin resistance	ACZD01000244
GCF_900509525.1	oqxB	97.53	3153/3153	100.0	1..3153	NZ_UJZR01000006.1 Klebsiella variicola strain EuSCAPE_IT191, whole genome shotgun sequence	227286..230438	Quinolone resistance	EU370913
GCF_900509525.1	oqxA	96.17	1176/1176	100.0	1..1176	NZ_UJZR01000006.1 Klebsiella variicola strain EuSCAPE_IT191, whole genome shotgun sequence	230462..231637	Quinolone resistance	EU370913
GCF_900509535.1	blaLEN21	99.77	861/861	100.0	1..861	NZ_UJZP01000001.1 Klebsiella variicola strain EuSCAPE_IT159, whole genome shotgun sequence	580954..581814	Beta-lactam resistance	AM850911
GCF_900509535.1	fosA	94.29	420/420	100.0	1..420	NZ_UJZP01000004.1 Klebsiella variicola strain EuSCAPE_IT159, whole genome shotgun sequence	16330..16749	Fosfomycin resistance	ACZD01000244
GCF_900509535.1	oqxB	97.91	3153/3153	100.0	1..3153	NZ_UJZP01000008.1 Klebsiella variicola strain EuSCAPE_IT159, whole genome shotgun sequence	208011..211163	Quinolone resistance	EU370913
GCF_900509535.1	oqxA	95.41	1176/1176	100.0	1..1176	NZ_UJZP01000008.1 Klebsiella variicola strain EuSCAPE_IT159, whole genome shotgun sequence	211187..212362	Quinolone resistance	EU370913
GCF_900509545.1	blaLEN8	99.87	789/789	100.0	1..789	NZ_UJZQ01000001.1 Klebsiella variicola strain EuSCAPE_IT012, whole genome shotgun sequence	1059890..1060678	Beta-lactam resistance	AJ635424
GCF_900509545.1	fosA	94.29	420/420	100.0	1..420	NZ_UJZQ01000005.1 Klebsiella variicola strain EuSCAPE_IT012, whole genome shotgun sequence	355561..355980	Fosfomycin resistance	ACZD01000244
GCF_900509545.1	oqxB	97.81	3153/3153	100.0	1..3153	NZ_UJZQ01000012.1 Klebsiella variicola strain EuSCAPE_IT012, whole genome shotgun sequence	47963..51115	Quinolone resistance	EU370913
GCF_900509545.1	oqxA	96.34	1176/1176	100.0	1..1176	NZ_UJZQ01000012.1 Klebsiella variicola strain EuSCAPE_IT012, whole genome shotgun sequence	46764..47939	Quinolone resistance	EU370913
GCF_900509555.1	blaLEN16	99.88	861/861	100.0	1..861	NZ_UJZO01000001.1 Klebsiella variicola strain EuSCAPE_IT251, whole genome shotgun sequence	1017046..1017906	Beta-lactam resistance	AY743416
GCF_900509555.1	fosA	94.05	420/420	100.0	1..420	NZ_UJZO01000004.1 Klebsiella variicola strain EuSCAPE_IT251, whole genome shotgun sequence	24766..25185	Fosfomycin resistance	ACZD01000244
GCF_900509555.1	oqxB	97.75	3153/3153	100.0	1..3153	NZ_UJZO01000009.1 Klebsiella variicola strain EuSCAPE_IT251, whole genome shotgun sequence	32059..35211	Quinolone resistance	EU370913
GCF_900509555.1	oqxA	96.26	1176/1176	100.0	1..1176	NZ_UJZO01000009.1 Klebsiella variicola strain EuSCAPE_IT251, whole genome shotgun sequence	30860..32035	Quinolone resistance	EU370913
GCF_900509565.1	blaLEN7	100.00	789/789	100.0	1..789	NZ_UJZS01000001.1 Klebsiella variicola strain EuSCAPE_IT389, whole genome shotgun sequence	1126562..1127350	Beta-lactam resistance	AJ635425
GCF_900509565.1	fosA	93.33	420/420	100.0	1..420	NZ_UJZS01000008.1 Klebsiella variicola strain EuSCAPE_IT389, whole genome shotgun sequence	146930..147349	Fosfomycin resistance	ACZD01000244
GCF_900509565.1	oqxB	97.72	3153/3153	100.0	1..3153	NZ_UJZS01000013.1 Klebsiella variicola strain EuSCAPE_IT389, whole genome shotgun sequence	32090..35242	Quinolone resistance	EU370913
GCF_900509565.1	oqxA	96.09	1176/1176	100.0	1..1176	NZ_UJZS01000013.1 Klebsiella variicola strain EuSCAPE_IT389, whole genome shotgun sequence	30891..32066	Quinolone resistance	EU370913
GCF_900509575.1	blaLEN16	99.88	861/861	100.0	1..861	NZ_UJZV01000001.1 Klebsiella variicola strain EuSCAPE_IT091, whole genome shotgun sequence	1299057..1299917	Beta-lactam resistance	AY743416
GCF_900509575.1	blaTEM-1B	100.00	861/861	100.0	1..861	NZ_UJZV01000036.1 Klebsiella variicola strain EuSCAPE_IT091, whole genome shotgun sequence	7351..8211	Beta-lactam resistance Alternate name; RblaTEM-1	AY458016
GCF_900509575.1	fosA	93.57	420/420	100.0	1..420	NZ_UJZV01000010.1 Klebsiella variicola strain EuSCAPE_IT091, whole genome shotgun sequence	25086..25505	Fosfomycin resistance	ACZD01000244
GCF_900509575.1	oqxB	97.78	3153/3153	100.0	1..3153	NZ_UJZV01000005.1 Klebsiella variicola strain EuSCAPE_IT091, whole genome shotgun sequence	226732..229884	Quinolone resistance	EU370913
GCF_900509575.1	oqxA	96.43	1176/1176	100.0	1..1176	NZ_UJZV01000005.1 Klebsiella variicola strain EuSCAPE_IT091, whole genome shotgun sequence	229908..231083	Quinolone resistance	EU370913
GCF_900509585.1	blaLEN24	99.77	861/861	100.0	1..861	NZ_UJZU01000002.1 Klebsiella variicola strain EuSCAPE_IT360, whole genome shotgun sequence	249746..250606	Beta-lactam resistance	AM850914
GCF_900509585.1	fosA	94.05	420/420	100.0	1..420	NZ_UJZU01000004.1 Klebsiella variicola strain EuSCAPE_IT360, whole genome shotgun sequence	25107..25526	Fosfomycin resistance	ACZD01000244
GCF_900509585.1	oqxB	97.59	3153/3153	100.0	1..3153	NZ_UJZU01000008.1 Klebsiella variicola strain EuSCAPE_IT360, whole genome shotgun sequence	210890..214042	Quinolone resistance	EU370913
GCF_900509585.1	oqxA	96.85	1176/1176	100.0	1..1176	NZ_UJZU01000008.1 Klebsiella variicola strain EuSCAPE_IT360, whole genome shotgun sequence	214066..215241	Quinolone resistance	EU370913
GCF_900509595.1	blaLEN13	99.87	789/789	100.0	1..789	NZ_UJZT01000001.1 Klebsiella variicola strain EuSCAPE_IT344, whole genome shotgun sequence	260768..261556	Beta-lactam resistance	AJ635403
GCF_900509595.1	fosA	94.05	420/420	100.0	1..420	NZ_UJZT01000011.1 Klebsiella variicola strain EuSCAPE_IT344, whole genome shotgun sequence	146948..147367	Fosfomycin resistance	ACZD01000244
GCF_900509595.1	oqxB	97.84	3153/3153	100.0	1..3153	NZ_UJZT01000007.1 Klebsiella variicola strain EuSCAPE_IT344, whole genome shotgun sequence	31973..35125	Quinolone resistance	EU370913
GCF_900509595.1	oqxA	96.51	1176/1176	100.0	1..1176	NZ_UJZT01000007.1 Klebsiella variicola strain EuSCAPE_IT344, whole genome shotgun sequence	30774..31949	Quinolone resistance	EU370913
GCF_900509605.1	blaLEN16	99.54	861/861	100.0	1..861	NZ_UKAC01000004.1 Klebsiella variicola strain EuSCAPE_IT309, whole genome shotgun sequence	191162..192022	Beta-lactam resistance	AY743416
GCF_900509605.1	fosA	93.33	420/420	100.0	1..420	NZ_UKAC01000005.1 Klebsiella variicola strain EuSCAPE_IT309, whole genome shotgun sequence	24755..25174	Fosfomycin resistance	ACZD01000244
GCF_900509605.1	oqxB	97.65	3153/3153	100.0	1..3153	NZ_UKAC01000007.1 Klebsiella variicola strain EuSCAPE_IT309, whole genome shotgun sequence	32021..35173	Quinolone resistance	EU370913
GCF_900509605.1	oqxA	96.51	1176/1176	100.0	1..1176	NZ_UKAC01000007.1 Klebsiella variicola strain EuSCAPE_IT309, whole genome shotgun sequence	30822..31997	Quinolone resistance	EU370913
GCF_900509615.1	blaLEN13	100.00	789/789	100.0	1..789	NZ_UJZW01000001.1 Klebsiella variicola strain EuSCAPE_HU040, whole genome shotgun sequence	261215..262003	Beta-lactam resistance	AJ635403
GCF_900509615.1	fosA	94.29	420/420	100.0	1..420	NZ_UJZW01000011.1 Klebsiella variicola strain EuSCAPE_HU040, whole genome shotgun sequence	154386..154805	Fosfomycin resistance	ACZD01000244
GCF_900509615.1	oqxB	97.75	3153/3153	100.0	1..3153	NZ_UJZW01000003.1 Klebsiella variicola strain EuSCAPE_HU040, whole genome shotgun sequence	344334..347486	Quinolone resistance	EU370913
GCF_900509615.1	oqxA	96.26	1176/1176	100.0	1..1176	NZ_UJZW01000003.1 Klebsiella variicola strain EuSCAPE_HU040, whole genome shotgun sequence	347510..348685	Quinolone resistance	EU370913
GCF_900509625.1	blaSHV-1	100.00	861/861	100.0	1..861	NZ_UJZX01000028.1 Klebsiella variicola strain EuSCAPE_ES230, whole genome shotgun sequence	2736..3596	Beta-lactam resistance	AF148850
GCF_900509625.1	blaLEN17	100.00	861/861	100.0	1..861	NZ_UJZX01000001.1 Klebsiella variicola strain EuSCAPE_ES230, whole genome shotgun sequence	245435..246295	Beta-lactam resistance	EF205593
GCF_900509625.1	fosA	93.81	420/420	100.0	1..420	NZ_UJZX01000013.1 Klebsiella variicola strain EuSCAPE_ES230, whole genome shotgun sequence	17910..18329	Fosfomycin resistance	ACZD01000244
GCF_900509625.1	oqxB	97.68	3153/3153	100.0	1..3153	NZ_UJZX01000007.1 Klebsiella variicola strain EuSCAPE_ES230, whole genome shotgun sequence	207624..210776	Quinolone resistance	EU370913
GCF_900509625.1	oqxA	96.68	1176/1176	100.0	1..1176	NZ_UJZX01000007.1 Klebsiella variicola strain EuSCAPE_ES230, whole genome shotgun sequence	210800..211975	Quinolone resistance	EU370913
GCF_900509625.1	tet(D)	100.00	1185/1185	100.0	1..1185	NZ_UJZX01000033.1 Klebsiella variicola strain EuSCAPE_ES230, whole genome shotgun sequence	1735..2919	Tetracycline resistance	AF467077
GCF_900509635.1	blaLEN16	99.77	861/861	100.0	1..861	NZ_UKAQ01000001.1 Klebsiella variicola strain EuSCAPE_GR014, whole genome shotgun sequence	469016..469876	Beta-lactam resistance	AY743416
GCF_900509635.1	fosA	93.81	420/420	100.0	1..420	NZ_UKAQ01000005.1 Klebsiella variicola strain EuSCAPE_GR014, whole genome shotgun sequence	349374..349793	Fosfomycin resistance	ACZD01000244
GCF_900509635.1	oqxB	97.72	3153/3153	100.0	1..3153	NZ_UKAQ01000007.1 Klebsiella variicola strain EuSCAPE_GR014, whole genome shotgun sequence	47844..50996	Quinolone resistance	EU370913
GCF_900509635.1	oqxA	96.85	1176/1176	100.0	1..1176	NZ_UKAQ01000007.1 Klebsiella variicola strain EuSCAPE_GR014, whole genome shotgun sequence	46645..47820	Quinolone resistance	EU370913
GCF_900509645.1	aadA1b	100.00	792/792	100.0	1..792	NZ_UJZY01000128.1 Klebsiella variicola strain EuSCAPE_PT079, whole genome shotgun sequence	124..915	Aminoglycoside resistance	M95287
GCF_900509645.1	aadA16	99.41	846/846	100.0	1..846	NZ_UJZY01000125.1 Klebsiella variicola strain EuSCAPE_PT079, whole genome shotgun sequence	143..988	Aminoglycoside resistance	EU675686
GCF_900509645.1	blaLEN2	99.77	861/861	100.0	1..861	NZ_UJZY01000002.1 Klebsiella variicola strain EuSCAPE_PT079, whole genome shotgun sequence	25938..26798	Beta-lactam resistance	AY037780
GCF_900509645.1	fosA	94.05	420/420	100.0	1..420	NZ_UJZY01000003.1 Klebsiella variicola strain EuSCAPE_PT079, whole genome shotgun sequence	17881..18300	Fosfomycin resistance	ACZD01000244
GCF_900509645.1	oqxB	97.78	3153/3153	100.0	1..3153	NZ_UJZY01000005.1 Klebsiella variicola strain EuSCAPE_PT079, whole genome shotgun sequence	319595..322747	Quinolone resistance	EU370913
GCF_900509645.1	oqxA	96.09	1176/1176	100.0	1..1176	NZ_UJZY01000005.1 Klebsiella variicola strain EuSCAPE_PT079, whole genome shotgun sequence	322771..323946	Quinolone resistance	EU370913
GCF_900509645.1	sul1	100.00	840/840	100.0	1..840	NZ_UJZY01000109.1 Klebsiella variicola strain EuSCAPE_PT079, whole genome shotgun sequence	364..1203	Sulphonamide resistance	X15024
GCF_900509655.1	blaLEN2	99.77	861/861	100.0	1..861	NZ_UJZZ01000001.1 Klebsiella variicola strain EuSCAPE_DK012, whole genome shotgun sequence	1356250..1357110	Beta-lactam resistance	AY037780
GCF_900509655.1	fosA	93.57	420/420	100.0	1..420	NZ_UJZZ01000005.1 Klebsiella variicola strain EuSCAPE_DK012, whole genome shotgun sequence	24774..25193	Fosfomycin resistance	ACZD01000244
GCF_900509655.1	oqxB	97.81	3153/3153	100.0	1..3153	NZ_UJZZ01000004.1 Klebsiella variicola strain EuSCAPE_DK012, whole genome shotgun sequence	415046..418198	Quinolone resistance	EU370913
GCF_900509655.1	oqxA	96.43	1176/1176	100.0	1..1176	NZ_UJZZ01000004.1 Klebsiella variicola strain EuSCAPE_DK012, whole genome shotgun sequence	418222..419397	Quinolone resistance	EU370913
GCF_900509665.1	blaLEN2	99.77	861/861	100.0	1..861	NZ_UKAA01000001.1 Klebsiella variicola strain EuSCAPE_PT077, whole genome shotgun sequence	322203..323063	Beta-lactam resistance	AY037780
GCF_900509665.1	fosA	93.33	420/420	100.0	1..420	NZ_UKAA01000011.1 Klebsiella variicola strain EuSCAPE_PT077, whole genome shotgun sequence	144873..145292	Fosfomycin resistance	ACZD01000244
GCF_900509665.1	oqxB	97.62	3153/3153	100.0	1..3153	NZ_UKAA01000007.1 Klebsiella variicola strain EuSCAPE_PT077, whole genome shotgun sequence	43556..46708	Quinolone resistance	EU370913
GCF_900509665.1	oqxA	96.43	1176/1176	100.0	1..1176	NZ_UKAA01000007.1 Klebsiella variicola strain EuSCAPE_PT077, whole genome shotgun sequence	42357..43532	Quinolone resistance	EU370913
GCF_900509675.1	blaLEN13	100.00	789/789	100.0	1..789	NZ_UKAH01000024.1 Klebsiella variicola strain EuSCAPE_PT061, whole genome shotgun sequence	65761..66549	Beta-lactam resistance	AJ635403
GCF_900509675.1	fosA	94.29	420/420	100.0	1..420	NZ_UKAH01000018.1 Klebsiella variicola strain EuSCAPE_PT061, whole genome shotgun sequence	78508..78927	Fosfomycin resistance	ACZD01000244
GCF_900509675.1	oqxB	97.75	3153/3153	100.0	1..3153	NZ_UKAH01000007.1 Klebsiella variicola strain EuSCAPE_PT061, whole genome shotgun sequence	32602..35754	Quinolone resistance	EU370913
GCF_900509675.1	oqxA	96.26	1176/1176	100.0	1..1176	NZ_UKAH01000007.1 Klebsiella variicola strain EuSCAPE_PT061, whole genome shotgun sequence	31403..32578	Quinolone resistance	EU370913
GCF_900509685.1	aadA16	99.65	846/846	100.0	1..846	NZ_UKAB01000017.1 Klebsiella variicola strain EuSCAPE_SI005, whole genome shotgun sequence	3794..4639	Aminoglycoside resistance	EU675686
GCF_900509685.1	aac(6')-Ib-cr	100.00	519/519	100.0	1..519	NZ_UKAB01000017.1 Klebsiella variicola strain EuSCAPE_SI005, whole genome shotgun sequence	221..739	Fluoroquinolone and aminoglycoside resistance	EF636461
GCF_900509685.1	blaLEN2	99.77	861/861	100.0	1..861	NZ_UKAB01000001.1 Klebsiella variicola strain EuSCAPE_SI005, whole genome shotgun sequence	1356794..1357654	Beta-lactam resistance	AY037780
GCF_900509685.1	blaOXA-1	100.00	831/831	100.0	1..831	NZ_UKAB01000017.1 Klebsiella variicola strain EuSCAPE_SI005, whole genome shotgun sequence	870..1700	Beta-lactam resistance	HQ170510
GCF_900509685.1	fosA	94.05	420/420	100.0	1..420	NZ_UKAB01000006.1 Klebsiella variicola strain EuSCAPE_SI005, whole genome shotgun sequence	16179..16598	Fosfomycin resistance	ACZD01000244
GCF_900509685.1	catB3	100.00	633/633	100.0	1..633	NZ_UKAB01000017.1 Klebsiella variicola strain EuSCAPE_SI005, whole genome shotgun sequence	1838..2470	Phenicol resistance	U13880
GCF_900509685.1	oqxB	97.72	3153/3153	100.0	1..3153	NZ_UKAB01000003.1 Klebsiella variicola strain EuSCAPE_SI005, whole genome shotgun sequence	381374..384526	Quinolone resistance	EU370913
GCF_900509685.1	oqxA	96.00	1176/1176	100.0	1..1176	NZ_UKAB01000003.1 Klebsiella variicola strain EuSCAPE_SI005, whole genome shotgun sequence	384550..385725	Quinolone resistance	EU370913
GCF_900509685.1	qnrA7	99.54	657/657	100.0	1..657	NZ_UKAB01000017.1 Klebsiella variicola strain EuSCAPE_SI005, whole genome shotgun sequence	8192..8848	Quinolone resistance	GQ463707
GCF_900509685.1	aac(6')-Ib-cr	100.00	519/519	100.0	1..519	NZ_UKAB01000017.1 Klebsiella variicola strain EuSCAPE_SI005, whole genome shotgun sequence	221..739	Fluoroquinolone and aminoglycoside resistance	EF636461
GCF_900509685.1	ARR-3	100.00	453/453	100.0	1..453	NZ_UKAB01000017.1 Klebsiella variicola strain EuSCAPE_SI005, whole genome shotgun sequence	2555..3007	Rifampicin resistance	JF806499
GCF_900509685.1	sul1	100.00	840/840	100.0	1..840	NZ_UKAB01000017.1 Klebsiella variicola strain EuSCAPE_SI005, whole genome shotgun sequence	5097..5936	Sulphonamide resistance	U12338
GCF_900509685.1	tet(A)	99.75	1200/1200	100.0	1..1200	NZ_UKAB01000013.1 Klebsiella variicola strain EuSCAPE_SI005, whole genome shotgun sequence	20842..22041	Tetracycline resistance	AY196695
GCF_900509685.1	dfrA27	100.00	474/474	100.0	1..474	NZ_UKAB01000017.1 Klebsiella variicola strain EuSCAPE_SI005, whole genome shotgun sequence	3140..3613	Trimethoprim resistance	FJ459817
GCF_900509695.1	blaLEN13	100.00	789/789	100.0	1..789	NZ_UKAD01000001.1 Klebsiella variicola strain EuSCAPE_SI024, whole genome shotgun sequence	1493014..1493802	Beta-lactam resistance	AJ635403
GCF_900509695.1	fosA	93.57	420/420	100.0	1..420	NZ_UKAD01000007.1 Klebsiella variicola strain EuSCAPE_SI024, whole genome shotgun sequence	144989..145408	Fosfomycin resistance	ACZD01000244
GCF_900509695.1	oqxB	97.75	3153/3153	100.0	1..3153	NZ_UKAD01000009.1 Klebsiella variicola strain EuSCAPE_SI024, whole genome shotgun sequence	43463..46615	Quinolone resistance	EU370913
GCF_900509695.1	oqxA	97.19	1176/1176	100.0	1..1176	NZ_UKAD01000009.1 Klebsiella variicola strain EuSCAPE_SI024, whole genome shotgun sequence	42264..43439	Quinolone resistance	EU370913
GCF_900509705.1	blaLEN20	99.77	861/861	100.0	1..861	NZ_UKAE01000004.1 Klebsiella variicola strain EuSCAPE_UK107, whole genome shotgun sequence	33194..34054	Beta-lactam resistance	AM850910
[truncated: 247 more rows]
